# Supplementary material for: A method for targeting a specified segment of DNA to a bacterial microorganelle
Source: Nucleic Acids Res. 2022 Aug 27;50(19):e113. doi: 10.1093/nar/gkac714 (PMC9638918; doi:10.1093/nar/gkac714)
Supplement: gkac714_Supplemental_Files [file gkac714_supplemental_files.zip]

Archive with 2 entries (2 files):
- Otonicar et al Supplementary_data_28-07-22_R3.pdf
- Supplementary_Table_S4.xlsx
