# Supplementary material for: A method for targeting a specified segment of DNA to a bacterial microorganelle
Source: Nucleic Acids Res. 2022 Aug 27;50(19):e113. doi: 10.1093/nar/gkac714 (PMC9638918; doi:10.1093/nar/gkac714)
Supplement: gkac714_Supplemental_Files [file gkac714_supplemental_files.zip › Supplementary_Table_S4.xlsx]

## Sheet: Proteins
Supplementary Table S4: Proteins of the purified Pdu compartments identified by mass spectrometry. Components of the Pdu compartment components and LacI and EGFP proteins are highlighted in yellow.
Band #1
Accession	Description	Coverage [%]	# Peptides	# PSMs	# Unique Peptides	# Protein Groups	# AAs	MW [kDa]	calc. pI	Score Sequest HT: Sequest HT	Modifications
P0A1C7	Propanediol utilization protein PduA OS=Salmonella typhimurium (strain LT2 / SGSC1412 / ATCC 700720) OX=99287 GN=pduA PE=1 SV=1	38	3	6	3	1	94	9.6	7.42	19.52
Checked	Confidence	Modifications	Contaminant	# Protein Groups	# Proteins	# PSMs	Master Protein Accessions	Positions in Master Proteins	# Missed Cleavages	Theo. MH+ [Da]	XCorr (by Search Engine): Sequest HT	Sequence in Protein
FALSE	High		FALSE	1	1	2	P0A1C7	P0A1C7 [13-26]	0	1360.71	3.85	K.GLTAAIEAADAMVK.S
FALSE	High	1xOxidation [M12]	FALSE	1	1	1	P0A1C7	P0A1C7 [13-26]	0	1376.71	3.84	K.GLTAAIEAADAMVK.S
FALSE	High		FALSE	1	1	1	P0A1C7	P0A1C7 [38-48]	0	1113.7	3.58	K.IGSGLVTVIVR.G
FALSE	High		FALSE	1	1	1	P0A1C7	P0A1C7 [27-37]	0	1210.61	3.23	K.SANVMLVGYEK.I
FALSE	High	1xOxidation [M5]	FALSE	1	1	1	P0A1C7	P0A1C7 [27-37]	0	1226.61	2.12	K.SANVMLVGYEK.I
P0A1D1	Propanediol utilization protein PduU OS=Salmonella typhimurium (strain LT2 / SGSC1412 / ATCC 700720) OX=99287 GN=pduU PE=1 SV=1	28	3	4	3	1	116	12.5	6.04	12.04
Checked	Confidence	Modifications	Contaminant	# Protein Groups	# Proteins	# PSMs	Master Protein Accessions	Positions in Master Proteins	# Missed Cleavages	Theo. MH+ [Da]	XCorr (by Search Engine): Sequest HT	Sequence in Protein
FALSE	High		FALSE	1	1	2	P0A1D1	P0A1D1 [19-31]	0	1361.79	4.17	K.QVTLAHLIANPGK.D
FALSE	High		FALSE	1	1	1	P0A1D1	P0A1D1 [67-77]	0	1163.61	2.92	K.SGAVEIGFLDR.F
FALSE	High	1xOxidation [M1]	FALSE	1	1	1	P0A1D1	P0A1D1 [10-18]	0	1080.54	2.17	R.MIQEYVPGK.Q
B1VB70	Shell protein OS=Citrobacter freundii OX=546 GN=pduK PE=4 SV=1	7	1	1	1	1	156	16.1	5.12	2.68
A0A629EXN4	Propanediol utilization microcompartment protein PduN OS=Salmonella enteritidis OX=149539 GN=pduN PE=4 SV=1	7	1	1	1	1	91	9.2	6.54	1.96
P76128	Probable D,D-dipeptide-binding periplasmic protein DdpA OS=Escherichia coli (strain K12) OX=83333 GN=ddpA PE=2 SV=1	3	1	1	1	1	516	57.6	6.74	0	Phospho [S228; S235]
Band #2
Accession	Description	Coverage [%]	# Peptides	# PSMs	# Unique Peptides	# Protein Groups	# AAs	MW [kDa]	calc. pI	Score Sequest HT: Sequest HT	Modifications
B1VB70	Shell protein OS=Citrobacter freundii OX=546 GN=pduK PE=4 SV=1	53	8	206	8	1	156	16.1	5.12	905.16	Acetyl [N-Term]
P0ABD8	Biotin carboxyl carrier protein of acetyl-CoA carboxylase OS=Escherichia coli (strain K12) OX=83333 GN=accB PE=1 SV=1	44	6	79	6	1	156	16.7	4.65	355.04
Confidence	Annotated Sequence	Contaminant	# Protein Groups	# Proteins	# PSMs	Master Protein Accessions	Positions in Master Proteins	# Missed Cleavages	Theo. MH+ [Da]	XCorr (by Search Engine): Sequest HT	Sequence in Protein	Positions in Protein
High	[K].KLIELVEESGISELEISEGEESVR.[I]	FALSE	1	1	34	P0ABD8	P0ABD8 [8-31]	1	2674.37	8.23	K.KLIELVEESGISELEISEGEESVR.I	[8-31]
High	[K].LIELVEESGISELEISEGEESVR.[I]	FALSE	1	1	28	P0ABD8	P0ABD8 [9-31]	0	2546.27	6.03	K.LIELVEESGISELEISEGEESVR.I	[9-31]
High	[K].AILVESGQPVEFDEPLVVIE.[-]	FALSE	1	1	4	P0ABD8	P0ABD8 [137-156]	0	2183.15	4.35	K.AILVESGQPVEFDEPLVVIE.-	[137-156]
High	[R].TPSPDAKAFIEVGQK.[V]	FALSE	1	1	2	P0ABD8	P0ABD8 [94-108]	1	1587.84	3.8	R.TPSPDAKAFIEVGQK.V	[94-108]
High	[R].SPMVGTFYR.[T]	FALSE	1	1	2	P0ABD8	P0ABD8 [85-93]	0	1057.51	2.39	R.SPMVGTFYR.T	[85-93]
High	[R].SPMVGTFYR.[T]	FALSE	1	1	4	P0ABD8	P0ABD8 [85-93]	0	1073.51	2.18	R.SPMVGTFYR.T	[85-93]
High	[K].AFIEVGQK.[V]	FALSE	1	1	4	P0ABD8	P0ABD8 [101-108]	0	891.493	2.04	K.AFIEVGQK.V	[101-108]
High	[K].AFIEVGQK.[V]	FALSE	1	1	1	P0ABD8	P0ABD8 [101-108]	0	892.477	1.86	K.AFIEVGQK.V	[101-108]
P37449	Propanediol utilization protein PduB OS=Salmonella typhimurium (strain LT2 / SGSC1412 / ATCC 700720) OX=99287 GN=pduB PE=2 SV=2	75	13	44	13	1	233	24	5.64	126.01	Phospho [T14; T19; T29]
P0CE47	Elongation factor Tu 1 OS=Escherichia coli (strain K12) OX=83333 GN=tufA PE=1 SV=1	60	18	25	18	1	394	43.3	5.45	57.96
Confidence	Annotated Sequence	Contaminant	# Protein Groups	# Proteins	# PSMs	Master Protein Accessions	Positions in Master Proteins	# Missed Cleavages	Theo. MH+ [Da]	XCorr (by Search Engine): Sequest HT	Sequence in Protein	Positions in Protein
High	[R].HYAHVDCPGHADYVK.[N]	FALSE	1	2	2	P0CE47	P0CE47 [76-90]	0	1768.79	3.95	R.HYAHVDCPGHADYVK.N	[76-90]
High	[R].ELLSQYDFPGDDTPIVR.[G]	FALSE	1	2	1	P0CE47	P0CE47 [156-172]	0	1964.96	3.61	R.ELLSQYDFPGDDTPIVR.G	[156-172]
High	[R].GITINTSHVEYDTPTR.[H]	FALSE	1	2	2	P0CE47	P0CE47 [60-75]	0	1803.89	3.57	R.GITINTSHVEYDTPTR.H	[60-75]
High	[K].TTLTAAITTVLAK.[T]	FALSE	1	2	1	P0CE47	P0CE47 [26-38]	0	1303.78	3.51	K.TTLTAAITTVLAK.T	[26-38]
High	[R].AIDKPFLLPIEDVFSISGR.[G]	FALSE	1	2	2	P0CE47	P0CE47 [206-224]	0	2117.16	3.51	R.AIDKPFLLPIEDVFSISGR.G	[206-224]
High	[K].ILELAGFLDSYIPEPER.[A]	FALSE	1	2	1	P0CE47	P0CE47 [189-205]	0	1962.02	3.36	K.ILELAGFLDSYIPEPER.A	[189-205]
High	[R].TKPHVNVGTIGHVDHGK.[T]	FALSE	1	2	2	P0CE47	P0CE47 [9-25]	0	1795.96	3.34	R.TKPHVNVGTIGHVDHGK.T	[9-25]
High	[R].QVGVPYIIVFLNK.[C]	FALSE	1	2	1	P0CE47	P0CE47 [125-137]	0	1489.88	3.17	R.QVGVPYIIVFLNK.C	[125-137]
High	[K].VGEEVEIVGIK.[E]	FALSE	1	2	1	P0CE47	P0CE47 [239-249]	0	1171.66	3.12	K.VGEEVEIVGIK.E	[239-249]
High	[R].GQVLAKPGTIKPHTK.[F]	FALSE	1	2	2	P0CE47	P0CE47 [290-304]	0	1574.94	2.96	R.GQVLAKPGTIKPHTK.F	[290-304]
High	[K].GYRPQFYFR.[T]	FALSE	1	2	1	P0CE47	P0CE47 [326-334]	0	1233.62	2.81	K.GYRPQFYFR.T	[326-334]
High	[R].AFDQIDNAPEEK.[A]	FALSE	1	2	1	P0CE47	P0CE47 [46-57]	0	1376.63	2.2	R.AFDQIDNAPEEK.A	[46-57]
High	[K].MVVTLIHPIAMDDGLR.[F]	FALSE	1	2	1	P0CE47	P0CE47 [359-374]	0	1796.94	2.17	K.MVVTLIHPIAMDDGLR.F	[359-374]
High	[K].ALEGDAEWEAK.[I]	FALSE	1	2	1	P0CE47	P0CE47 [178-188]	0	1218.56	2.15	K.ALEGDAEWEAK.I	[178-188]
High	[K].FESEVYILSK.[D]	FALSE	1	2	1	P0CE47	P0CE47 [305-314]	0	1214.63	2.13	K.FESEVYILSK.D	[305-314]
High	[R].HTPFFK.[G]	FALSE	1	2	1	P0CE47	P0CE47 [320-325]	0	776.409	1.93	R.HTPFFK.G	[320-325]
High	[R].TVGAGVVAK.[V]	FALSE	1	2	1	P0CE47	P0CE47 [383-391]	0	801.483	1.92	R.TVGAGVVAK.V	[383-391]
High	[K].MVVTLIHPIAMDDGLR.[F]	FALSE	1	2	1	P0CE47	P0CE47 [359-374]	0	1812.93	1.61	K.MVVTLIHPIAMDDGLR.F	[359-374]
High	[K].MVVTLIHPIAMDDGLR.[F]	FALSE	1	2	1	P0CE47	P0CE47 [359-374]	0	1780.94	1.53	K.MVVTLIHPIAMDDGLR.F	[359-374]
High	[K].STCTGVEMFR.[K]	FALSE	1	2	1	P0CE47	P0CE47 [254-263]	0	1203.51	1.2	K.STCTGVEMFR.K	[254-263]
P0ADT8	Uncharacterized protein YgiM OS=Escherichia coli (strain K12) OX=83333 GN=ygiM PE=3 SV=1	56	14	21	14	1	206	23.1	9.11	54.56
Confidence	Annotated Sequence	Contaminant	# Protein Groups	# Proteins	# PSMs	Master Protein Accessions	Positions in Master Proteins	# Missed Cleavages	Theo. MH+ [Da]	XCorr (by Search Engine): Sequest HT	Sequence in Protein	Positions in Protein
High	[K].VAQSDSVINGLKEENQK.[L]	FALSE	1	1	2	P0ADT8	P0ADT8 [127-143]	1	1859.93	4.07	K.VAQSDSVINGLKEENQK.L	[127-143]
High	[R].LVGTVNAGEEVTLLQTDANTNYAQVK.[D]	FALSE	1	1	1	P0ADT8	P0ADT8 [46-71]	0	2748.41	3.62	R.LVGTVNAGEEVTLLQTDANTNYAQVK.D	[46-71]
High	[R].SRVPDLENQVK.[T]	FALSE	1	1	1	P0ADT8	P0ADT8 [93-103]	1	1284.69	3.43	R.SRVPDLENQVK.T	[93-103]
High	[K].VAQSDSVINGLKEENQK.[L]	FALSE	1	1	2	P0ADT8	P0ADT8 [127-143]	1	1858.95	3.22	K.VAQSDSVINGLKEENQK.L	[127-143]
High	[K].KVDAASVQLDDKQR.[T]	FALSE	1	1	1	P0ADT8	P0ADT8 [154-167]	2	1572.83	3.07	K.KVDAASVQLDDKQR.T	[154-167]
High	[K].LTNIDNTWNQR.[T]	FALSE	1	1	1	P0ADT8	P0ADT8 [109-119]	0	1374.68	3.07	K.LTNIDNTWNQR.T	[109-119]
High	[K].KVDAASVQLDDK.[Q]	FALSE	1	1	2	P0ADT8	P0ADT8 [154-165]	1	1288.67	3.04	K.KVDAASVQLDDK.Q	[154-165]
High	[K].VDAASVQLDDK.[Q]	FALSE	1	1	1	P0ADT8	P0ADT8 [155-165]	0	1160.58	2.88	K.VDAASVQLDDK.Q	[155-165]
High	[K].LKNELIVAQK.[K]	FALSE	1	1	1	P0ADT8	P0ADT8 [144-153]	1	1155.71	2.69	K.LKNELIVAQK.K	[144-153]
High	[K].VAQSDSVINGLK.[E]	FALSE	1	1	1	P0ADT8	P0ADT8 [127-138]	0	1230.67	2.68	K.VAQSDSVINGLK.E	[127-138]
High	[K].VDAASVQLDDKQR.[T]	FALSE	1	1	1	P0ADT8	P0ADT8 [155-167]	1	1444.74	2.67	K.VDAASVQLDDKQR.T	[155-167]
High	[R].YVSDELNTWVR.[S]	FALSE	1	1	1	P0ADT8	P0ADT8 [27-37]	0	1381.67	2.47	R.YVSDELNTWVR.S	[27-37]
High	[K].QLSTEPSLR.[S]	FALSE	1	1	1	P0ADT8	P0ADT8 [84-92]	0	1030.55	2.09	K.QLSTEPSLR.S	[84-92]
High	[K].LTNIDNTWNQR.[T]	FALSE	1	1	1	P0ADT8	P0ADT8 [109-119]	0	1375.66	2.04	K.LTNIDNTWNQR.T	[109-119]
High	[R].VPDLENQVK.[T]	FALSE	1	1	2	P0ADT8	P0ADT8 [95-103]	0	1042.54	1.91	R.VPDLENQVK.T	[95-103]
High	[R].VPDLENQVK.[T]	FALSE	1	1	1	P0ADT8	P0ADT8 [95-103]	0	1041.56	1.74	R.VPDLENQVK.T	[95-103]
High	[R].TAWIPLK.[Q]	FALSE	1	1	1	P0ADT8	P0ADT8 [77-83]	0	828.498	1.61	R.TAWIPLK.Q	[77-83]
P62399	50S ribosomal protein L5 OS=Escherichia coli (strain K12) OX=83333 GN=rplE PE=1 SV=2	65	14	20	14	1	179	20.3	9.48	46.88
Confidence	Annotated Sequence	Contaminant	# Protein Groups	# Proteins	# PSMs	Master Protein Accessions	Positions in Master Proteins	# Missed Cleavages	Theo. MH+ [Da]	XCorr (by Search Engine): Sequest HT	Sequence in Protein	Positions in Protein
High	[K].ITLNMGVGEAIADKK.[L]	FALSE	1	1	1	P62399	P62399 [34-48]	1	1575.84	3.88	K.ITLNMGVGEAIADKK.L	[34-48]
High	[R].EQIIFPEIDYDKVDR.[V]	FALSE	1	1	2	P62399	P62399 [134-148]	1	1879.94	3.85	R.EQIIFPEIDYDKVDR.V	[134-148]
High	[K].LLDNAAADLAAISGQKPLITK.[A]	FALSE	1	1	2	P62399	P62399 [49-69]	0	2123.21	3.79	K.LLDNAAADLAAISGQKPLITK.A	[49-69]
High	[K].ITLNMGVGEAIADKK.[L]	FALSE	1	1	2	P62399	P62399 [34-48]	1	1559.85	3.25	K.ITLNMGVGEAIADKK.L	[34-48]
High	[R].ALLAAFDFPFR.[K]	FALSE	1	1	1	P62399	P62399 [168-178]	0	1267.68	3.2	R.ALLAAFDFPFR.K	[168-178]
High	[K].LHDYYKDEVVK.[K]	FALSE	1	1	1	P62399	P62399 [4-14]	1	1408.71	3.03	K.LHDYYKDEVVK.K	[4-14]
High	[R].GLDITITTTAK.[S]	FALSE	1	1	1	P62399	P62399 [151-161]	0	1133.64	2.69	R.GLDITITTTAK.S	[151-161]
High	[R].ALLAAFDFPFRK.[-]	FALSE	1	1	2	P62399	P62399 [168-179]	1	1395.78	2.43	R.ALLAAFDFPFRK.-	[168-179]
High	[K].ITLNMGVGEAIADK.[K]	FALSE	1	1	1	P62399	P62399 [34-47]	0	1447.75	2.33	K.ITLNMGVGEAIADK.K	[34-47]
High	[R].LITIAVPR.[I]	FALSE	1	1	1	P62399	P62399 [103-110]	0	882.577	2.26	R.LITIAVPR.I	[103-110]
High	[K].LHDYYKDEVVKK.[L]	FALSE	1	1	1	P62399	P62399 [4-15]	2	1536.81	2.09	K.LHDYYKDEVVKK.L	[4-15]
High	[R].EQIIFPEIDYDK.[V]	FALSE	1	1	1	P62399	P62399 [134-145]	0	1509.75	1.94	R.EQIIFPEIDYDK.V	[134-145]
High	[K].ITLNMGVGEAIADK.[K]	FALSE	1	1	1	P62399	P62399 [34-47]	0	1448.73	1.79	K.ITLNMGVGEAIADK.K	[34-47]
High	[R].QGYPIGCK.[V]	FALSE	1	1	1	P62399	P62399 [81-88]	0	922.445	1.71	R.QGYPIGCK.V	[81-88]
High	[R].GNYSMGVR.[E]	FALSE	1	1	1	P62399	P62399 [126-133]	0	883.409	1.64	R.GNYSMGVR.E	[126-133]
High	[R].MWEFFER.[L]	FALSE	1	1	1	P62399	P62399 [96-102]	0	1060.46	1.58	R.MWEFFER.L	[96-102]
P0AE08	Alkyl hydroperoxide reductase C OS=Escherichia coli (strain K12) OX=83333 GN=ahpC PE=1 SV=2	72	12	20	12	1	187	20.7	5.17	59.96
Confidence	Annotated Sequence	Contaminant	# Protein Groups	# Proteins	# PSMs	Master Protein Accessions	Positions in Master Proteins	# Missed Cleavages	Theo. MH+ [Da]	XCorr (by Search Engine): Sequest HT	Sequence in Protein	Positions in Protein
High	[R].ATFVVDPQGIIQAIEVTAEGIGR.[D]	FALSE	1	1	2	P0AE08	P0AE08 [121-143]	0	2384.28	5	R.ATFVVDPQGIIQAIEVTAEGIGR.D	[121-143]
High	[K].AAQYVASHPGEVCPAK.[W]	FALSE	1	1	2	P0AE08	P0AE08 [154-169]	0	1684.81	4.5	K.AAQYVASHPGEVCPAK.W	[154-169]
High	[K].LGVDVYAVSTDTHFTHK.[A]	FALSE	1	1	3	P0AE08	P0AE08 [64-80]	0	1889.94	4.49	K.LGVDVYAVSTDTHFTHK.A	[64-80]
High	[K].NGEFIEITEKDTEGR.[W]	FALSE	1	1	1	P0AE08	P0AE08 [18-32]	1	1737.83	3.56	K.NGEFIEITEKDTEGR.W	[18-32]
High	[K].EGEATLAPSLDLVGK.[I]	FALSE	1	1	1	P0AE08	P0AE08 [172-186]	0	1499.8	3.4	K.EGEATLAPSLDLVGK.I	[172-186]
High	[K].AWHSSSETIAK.[I]	FALSE	1	1	2	P0AE08	P0AE08 [81-91]	0	1216.6	3.17	K.AWHSSSETIAK.I	[81-91]
High	[K].NGEFIEITEK.[D]	FALSE	1	1	1	P0AE08	P0AE08 [18-27]	0	1179.59	2.58	K.NGEFIEITEK.D	[18-27]
High	[K].WKEGEATLAPSLDLVGK.[I]	FALSE	1	1	1	P0AE08	P0AE08 [170-186]	1	1813.97	2.56	K.WKEGEATLAPSLDLVGK.I	[170-186]
High	[K].EGEATLAPSLDLVGKI.[-]	FALSE	1	1	1	P0AE08	P0AE08 [172-187]	1	1612.88	2.28	K.EGEATLAPSLDLVGKI.-	[172-187]
High	[K].NGEFIEITEK.[D]	FALSE	1	1	2	P0AE08	P0AE08 [18-27]	0	1180.57	2.26	K.NGEFIEITEK.D	[18-27]
High	[K].YAMIGDPTGALTR.[N]	FALSE	1	1	1	P0AE08	P0AE08 [94-106]	0	1381.68	2.25	K.YAMIGDPTGALTR.N	[94-106]
High	[R].NFDNMREDEGLADR.[A]	FALSE	1	1	2	P0AE08	P0AE08 [107-120]	1	1697.72	2.09	R.NFDNMREDEGLADR.A	[107-120]
High	[R].DASDLLR.[K]	FALSE	1	1	1	P0AE08	P0AE08 [144-150]	0	789.41	1.57	R.DASDLLR.K	[144-150]
P0A7W1	30S ribosomal protein S5 OS=Escherichia coli (strain K12) OX=83333 GN=rpsE PE=1 SV=2	72	10	19	10	1	167	17.6	10.11	41.06
Confidence	Annotated Sequence	Contaminant	# Protein Groups	# Proteins	# PSMs	Master Protein Accessions	Positions in Master Proteins	# Missed Cleavages	Theo. MH+ [Da]	XCorr (by Search Engine): Sequest HT	Sequence in Protein	Positions in Protein
High	[R].AVLEVAGVHNVLAK.[A]	FALSE	1	1	2	P0A7W1	P0A7W1 [113-126]	0	1419.83	3.87	R.AVLEVAGVHNVLAK.A	[113-126]
High	[R].NMINVALNNGTLQHPVK.[G]	FALSE	1	1	3	P0A7W1	P0A7W1 [70-86]	0	1879.97	3.8	R.NMINVALNNGTLQHPVK.G	[70-86]
High	[R].RNMINVALNNGTLQHPVK.[G]	FALSE	1	1	1	P0A7W1	P0A7W1 [69-86]	1	2036.07	3.65	R.RNMINVALNNGTLQHPVK.G	[69-86]
High	[R].IFSFTALTVVGDGNGR.[V]	FALSE	1	1	2	P0A7W1	P0A7W1 [30-45]	0	1654.84	3.59	R.IFSFTALTVVGDGNGR.V	[30-45]
High	[R].ATIDGLENMNSPEMVAAK.[R]	FALSE	1	1	1	P0A7W1	P0A7W1 [139-156]	0	1922.88	3.22	R.ATIDGLENMNSPEMVAAK.R	[139-156]
High	[R].IFSFTALTVVGDGNGR.[V]	FALSE	1	1	1	P0A7W1	P0A7W1 [30-45]	0	1653.86	3.17	R.IFSFTALTVVGDGNGR.V	[30-45]
High	[R].NMINVALNNGTLQHPVK.[G]	FALSE	1	1	1	P0A7W1	P0A7W1 [70-86]	0	1878.99	2.82	R.NMINVALNNGTLQHPVK.G	[70-86]
High	[K].AYGSTNPINVVR.[A]	FALSE	1	1	1	P0A7W1	P0A7W1 [127-138]	0	1290.68	2.71	K.AYGSTNPINVVR.A	[127-138]
High	[R].VFMQPASEGTGIIAGGAMR.[A]	FALSE	1	1	1	P0A7W1	P0A7W1 [94-112]	0	1924.93	2.41	R.VFMQPASEGTGIIAGGAMR.A	[94-112]
High	[R].ATIDGLENMNSPEMVAAK.[R]	FALSE	1	1	1	P0A7W1	P0A7W1 [139-156]	0	1906.89	1.9	R.ATIDGLENMNSPEMVAAK.R	[139-156]
High	[R].RNMINVALNNGTLQHPVK.[G]	FALSE	1	1	1	P0A7W1	P0A7W1 [69-86]	1	2035.09	1.81	R.RNMINVALNNGTLQHPVK.G	[69-86]
High	[K].SVEEILGK.[-]	FALSE	1	1	1	P0A7W1	P0A7W1 [160-167]	0	874.488	1.77	K.SVEEILGK.-	[160-167]
High	[R].EVPAAIQK.[A]	FALSE	1	1	1	P0A7W1	P0A7W1 [55-62]	0	855.493	1.75	R.EVPAAIQK.A	[55-62]
High	[R].VGFGYGK.[A]	FALSE	1	1	1	P0A7W1	P0A7W1 [46-52]	0	727.377	1.52	R.VGFGYGK.A	[46-52]
High	[R].ATIDGLENMNSPEMVAAK.[R]	FALSE	1	1	1	P0A7W1	P0A7W1 [139-156]	0	1923.87	1.52	R.ATIDGLENMNSPEMVAAK.R	[139-156]
P0AG67	30S ribosomal protein S1 OS=Escherichia coli (strain K12) OX=83333 GN=rpsA PE=1 SV=1	18	10	19	10	1	557	61.1	4.98	47.09
Confidence	Annotated Sequence	Contaminant	# Protein Groups	# Proteins	# PSMs	Master Protein Accessions	Positions in Master Proteins	# Missed Cleavages	Theo. MH+ [Da]	XCorr (by Search Engine): Sequest HT	Sequence in Protein	Positions in Protein
High	[R].GVVVAIDKDVVLVDAGLK.[S]	FALSE	1	1	3	P0AG67	P0AG67 [26-43]	1	1810.07	4.03	R.GVVVAIDKDVVLVDAGLK.S	[26-43]
High	[K].AYEDAETVTGVINGK.[V]	FALSE	1	1	2	P0AG67	P0AG67 [101-115]	0	1567.75	3.57	K.AYEDAETVTGVINGK.V	[101-115]
High	[-].MTESFAQLFEESLK.[E]	FALSE	1	1	1	P0AG67	P0AG67 [1-14]	0	1675.79	3.5	-.MTESFAQLFEESLK.E	[1-14]
High	[K].AYEDAETVTGVINGK.[V]	FALSE	1	1	1	P0AG67	P0AG67 [101-115]	0	1566.76	3.43	K.AYEDAETVTGVINGK.V	[101-115]
High	[-].MTESFAQLFEESLK.[E]	FALSE	1	1	1	P0AG67	P0AG67 [1-14]	0	1659.79	3.29	-.MTESFAQLFEESLK.E	[1-14]
High	[R].HEAWITLEK.[A]	FALSE	1	1	1	P0AG67	P0AG67 [92-100]	0	1126.59	3.24	R.HEAWITLEK.A	[92-100]
High	[K].RHEAWITLEK.[A]	FALSE	1	1	2	P0AG67	P0AG67 [91-100]	1	1282.69	3.08	K.RHEAWITLEK.A	[91-100]
High	[K].GGFTVELNGIR.[A]	FALSE	1	1	1	P0AG67	P0AG67 [118-128]	0	1162.62	2.34	K.GGFTVELNGIR.A	[118-128]
High	[R].AFLPGSLVDVRPVR.[D]	FALSE	1	1	2	P0AG67	P0AG67 [129-142]	0	1525.88	2.28	R.AFLPGSLVDVRPVR.D	[129-142]
High	[R].DTLHLEGK.[E]	FALSE	1	1	2	P0AG67	P0AG67 [143-150]	0	912.479	2.2	R.DTLHLEGK.E	[143-150]
High	[K].DVVLVDAGLK.[S]	FALSE	1	1	1	P0AG67	P0AG67 [34-43]	0	1028.6	1.81	K.DVVLVDAGLK.S	[34-43]
High	[K].EIETRPGSIVR.[G]	FALSE	1	1	1	P0AG67	P0AG67 [15-25]	0	1256.7	1.38	K.EIETRPGSIVR.G	[15-25]
High	[K].GGFTVELNGIR.[A]	FALSE	1	1	1	P0AG67	P0AG67 [118-128]	0	1163.61	1.32	K.GGFTVELNGIR.A	[118-128]
P0AG55	50S ribosomal protein L6 OS=Escherichia coli (strain K12) OX=83333 GN=rplF PE=1 SV=2	77	11	17	11	1	177	18.9	9.7	41.73
Confidence	Annotated Sequence	Contaminant	# Protein Groups	# Proteins	# PSMs	Master Protein Accessions	Positions in Master Proteins	# Missed Cleavages	Theo. MH+ [Da]	XCorr (by Search Engine): Sequest HT	Sequence in Protein	Positions in Protein
High	[K].GNVINLSLGFSHPVDHQLPAGITAECPTQTEIVLK.[G]	FALSE	1	1	1	P0AG55	P0AG55 [100-134]	0	3755.94	4.81	K.GNVINLSLGFSHPVDHQLPAGITAECPTQTEIVLK.G	[100-134]
High	[R].ALLNSMVIGVTEGFTK.[K]	FALSE	1	1	2	P0AG55	P0AG55 [70-85]	0	1679.9	3.76	R.ALLNSMVIGVTEGFTK.K	[70-85]
High	[K].QVIGQVAADLR.[A]	FALSE	1	1	1	P0AG55	P0AG55 [139-149]	0	1169.66	3.25	K.QVIGQVAADLR.A	[139-149]
High	[R].ALLNSMVIGVTEGFTK.[K]	FALSE	1	1	1	P0AG55	P0AG55 [70-85]	0	1695.9	3.22	R.ALLNSMVIGVTEGFTK.K	[70-85]
High	[R].DGYADGWAQAGTAR.[A]	FALSE	1	1	3	P0AG55	P0AG55 [56-69]	0	1438.63	3.19	R.DGYADGWAQAGTAR.A	[56-69]
High	[K].APVVVPAGVDVK.[I]	FALSE	1	1	1	P0AG55	P0AG55 [7-18]	0	1150.68	3.14	K.APVVVPAGVDVK.I	[7-18]
High	[K].HADNTLTFGPR.[D]	FALSE	1	1	1	P0AG55	P0AG55 [45-55]	0	1228.61	3.09	K.HADNTLTFGPR.D	[45-55]
High	[K].LQLVGVGYR.[A]	FALSE	1	1	1	P0AG55	P0AG55 [87-95]	0	1004.59	2.45	K.LQLVGVGYR.A	[87-95]
High	[K].INGQVITIK.[G]	FALSE	1	1	1	P0AG55	P0AG55 [19-27]	0	985.604	2.12	K.INGQVITIK.G	[19-27]
High	[K].INGQVITIK.[G]	FALSE	1	1	2	P0AG55	P0AG55 [19-27]	0	986.588	2.11	K.INGQVITIK.G	[19-27]
High	[K].GADKQVIGQVAADLR.[A]	FALSE	1	1	1	P0AG55	P0AG55 [135-149]	1	1540.84	2.06	K.GADKQVIGQVAADLR.A	[135-149]
High	[R].YADEVVR.[T]	FALSE	1	1	1	P0AG55	P0AG55 [164-170]	0	851.426	1.64	R.YADEVVR.T	[164-170]
High	[R].TLNDAVEVK.[H]	FALSE	1	1	1	P0AG55	P0AG55 [36-44]	0	988.531	1.51	R.TLNDAVEVK.H	[36-44]
P02358	30S ribosomal protein S6 OS=Escherichia coli (strain K12) OX=83333 GN=rpsF PE=1 SV=1	65	7	17	7	1	135	15.7	5	56.76
Confidence	Annotated Sequence	Contaminant	# Protein Groups	# Proteins	# PSMs	Master Protein Accessions	Positions in Master Proteins	# Missed Cleavages	Theo. MH+ [Da]	XCorr (by Search Engine): Sequest HT	Sequence in Protein	Positions in Protein
High	[K].AHYVLMNVEAPQEVIDELETTFR.[F]	FALSE	1	1	2	P02358	P02358 [57-79]	0	2720.32	5.51	K.AHYVLMNVEAPQEVIDELETTFR.F	[57-79]
High	[K].AHYVLMNVEAPQEVIDELETTFR.[F]	FALSE	1	1	2	P02358	P02358 [57-79]	0	2704.33	5.28	K.AHYVLMNVEAPQEVIDELETTFR.F	[57-79]
High	[R].HYEIVFMVHPDQSEQVPGMIER.[Y]	FALSE	1	1	2	P02358	P02358 [3-24]	0	2657.25	4.49	R.HYEIVFMVHPDQSEQVPGMIER.Y	[3-24]
High	[R].HYEIVFMVHPDQSEQVPGMIER.[Y]	FALSE	1	1	1	P02358	P02358 [3-24]	0	2642.24	3.72	R.HYEIVFMVHPDQSEQVPGMIER.Y	[3-24]
High	[R].HYEIVFMVHPDQSEQVPGMIER.[Y]	FALSE	1	1	2	P02358	P02358 [3-24]	0	2673.24	3.68	R.HYEIVFMVHPDQSEQVPGMIER.Y	[3-24]
High	[K].HAVTEASPMVK.[A]	FALSE	1	1	2	P02358	P02358 [94-104]	0	1169.6	3.18	K.HAVTEASPMVK.A	[94-104]
High	[K].HAVTEASPMVK.[A]	FALSE	1	1	2	P02358	P02358 [94-104]	0	1185.59	2.7	K.HAVTEASPMVK.A	[94-104]
High	[R].YTAAITGAEGK.[I]	FALSE	1	1	1	P02358	P02358 [25-35]	0	1081.55	2.39	R.YTAAITGAEGK.I	[25-35]
High	[R].FNDAVIR.[S]	FALSE	1	1	1	P02358	P02358 [80-86]	0	834.447	2.16	R.FNDAVIR.S	[80-86]
High	[R].QLAYPINK.[L]	FALSE	1	1	1	P02358	P02358 [46-53]	0	946.536	1.7	R.QLAYPINK.L	[46-53]
High	[R].LEDWGR.[R]	FALSE	1	1	1	P02358	P02358 [39-44]	0	775.373	1.6	R.LEDWGR.R	[39-44]
P0A6A3	Acetate kinase OS=Escherichia coli (strain K12) OX=83333 GN=ackA PE=1 SV=1	43	9	16	9	1	400	43.3	6.28	53.89
Confidence	Annotated Sequence	Contaminant	# Protein Groups	# Proteins	# PSMs	Master Protein Accessions	Positions in Master Proteins	# Missed Cleavages	Theo. MH+ [Da]	XCorr (by Search Engine): Sequest HT	Sequence in Protein	Positions in Protein
High	[K].DAASFAPLHNPAHLIGIEEALK.[S]	FALSE	1	1	4	P0A6A3	P0A6A3 [115-136]	0	2314.22	6.29	K.DAASFAPLHNPAHLIGIEEALK.S	[115-136]
High	[K].FAIIDAVNGEEYLSGLAECFHLPEAR.[I]	FALSE	1	1	2	P0A6A3	P0A6A3 [18-43]	0	2922.4	4.18	K.FAIIDAVNGEEYLSGLAECFHLPEAR.I	[18-43]
High	[K].NVAVFDTAFHQTMPEESYLYALPYNLYK.[E]	FALSE	1	1	1	P0A6A3	P0A6A3 [145-172]	0	3340.59	3.59	K.NVAVFDTAFHQTMPEESYLYALPYNLYK.E	[145-172]
High	[K].DKNVAVFDTAFHQTMPEESYLYALPYNLYK.[E]	FALSE	1	1	2	P0A6A3	P0A6A3 [143-172]	1	3583.71	3.39	K.DKNVAVFDTAFHQTMPEESYLYALPYNLYK.E	[143-172]
High	[K].LVLVLNCGSSSLK.[F]	FALSE	1	1	1	P0A6A3	P0A6A3 [5-17]	0	1389.78	3.27	K.LVLVLNCGSSSLK.F	[5-17]
High	[K].NVAVFDTAFHQTMPEESYLYALPYNLYK.[E]	FALSE	1	1	1	P0A6A3	P0A6A3 [145-172]	0	3324.59	3.22	K.NVAVFDTAFHQTMPEESYLYALPYNLYK.E	[145-172]
High	[K].QEAALGAGAAHSEALNFIVNTILAQKPELSAQLTAIGHR.[I]	FALSE	1	1	1	P0A6A3	P0A6A3 [53-91]	0	4011.14	3.07	K.QEAALGAGAAHSEALNFIVNTILAQKPELSAQLTAIGHR.I	[53-91]
High	[K].FAIIDAVNGEEYLSGLAECFHLPEAR.[I]	FALSE	1	1	1	P0A6A3	P0A6A3 [18-43]	0	2921.41	2.95	K.FAIIDAVNGEEYLSGLAECFHLPEAR.I	[18-43]
High	[K].YTSSVVIDESVIQGIK.[D]	FALSE	1	1	1	P0A6A3	P0A6A3 [99-114]	0	1737.93	2.58	K.YTSSVVIDESVIQGIK.D	[99-114]
High	[K].ESGLLGLTEVTSDCR.[Y]	FALSE	1	1	1	P0A6A3	P0A6A3 [273-287]	0	1636.78	2.55	K.ESGLLGLTEVTSDCR.Y	[273-287]
High	[K].YIGAYTALMDGR.[L]	FALSE	1	1	1	P0A6A3	P0A6A3 [313-324]	0	1346.64	2.06	K.YIGAYTALMDGR.L	[313-324]
P0A1C7	Propanediol utilization protein PduA OS=Salmonella typhimurium (strain LT2 / SGSC1412 / ATCC 700720) OX=99287 GN=pduA PE=1 SV=1	72	6	16	6	1	94	9.6	7.42	39.9
P0A917	Outer membrane protein X OS=Escherichia coli (strain K12) OX=83333 GN=ompX PE=1 SV=1	53	8	15	8	1	171	18.6	7.17	35.63
Confidence	Annotated Sequence	Contaminant	# Protein Groups	# Proteins	# PSMs	Master Protein Accessions	Positions in Master Proteins	# Missed Cleavages	Theo. MH+ [Da]	XCorr (by Search Engine): Sequest HT	Sequence in Protein	Positions in Protein
High	[K].YRYEEDNSPLGVIGSFTYTEK.[S]	FALSE	1	1	2	P0A917	P0A917 [51-71]	1	2468.16	5.07	K.YRYEEDNSPLGVIGSFTYTEK.S	[51-71]
High	[R].INDWASIYGVVGVGYGK.[F]	FALSE	1	1	2	P0A917	P0A917 [96-112]	0	1797.92	4.53	R.INDWASIYGVVGVGYGK.F	[96-112]
High	[R].YEEDNSPLGVIGSFTYTEK.[S]	FALSE	1	1	1	P0A917	P0A917 [53-71]	0	2149	4.13	R.YEEDNSPLGVIGSFTYTEK.S	[53-71]
High	[K].NQYYGITAGPAYR.[I]	FALSE	1	1	1	P0A917	P0A917 [83-95]	0	1473.71	2.92	K.NQYYGITAGPAYR.I	[83-95]
High	[R].SVDVGTWIAGVGYR.[F]	FALSE	1	1	2	P0A917	P0A917 [157-170]	0	1479.76	2.73	R.SVDVGTWIAGVGYR.F	[157-170]
High	[K].FQTTEYPTYK.[H]	FALSE	1	1	1	P0A917	P0A917 [113-122]	0	1278.59	2.68	K.FQTTEYPTYK.H	[113-122]
High	[K].FQTTEYPTYK.[H]	FALSE	1	1	1	P0A917	P0A917 [113-122]	0	1277.6	2.44	K.FQTTEYPTYK.H	[113-122]
High	[R].TASSGDYNKNQYYGITAGPAYR.[I]	FALSE	1	1	3	P0A917	P0A917 [74-95]	1	2398.09	2.04	R.TASSGDYNKNQYYGITAGPAYR.I	[74-95]
High	[K].MGGFNLK.[Y]	FALSE	1	1	1	P0A917	P0A917 [44-50]	0	766.392	1.63	K.MGGFNLK.Y	[44-50]
High	[K].MGGFNLK.[Y]	FALSE	1	1	1	P0A917	P0A917 [44-50]	0	782.387	1.35	K.MGGFNLK.Y	[44-50]
P61714	6,7-dimethyl-8-ribityllumazine synthase OS=Escherichia coli (strain K12) OX=83333 GN=ribE PE=1 SV=1	64	8	14	8	1	156	16.1	5.25	38.6	Acetyl [N-Term]
Confidence	Annotated Sequence	Contaminant	# Protein Groups	# Proteins	# PSMs	Master Protein Accessions	Positions in Master Proteins	# Missed Cleavages	Theo. MH+ [Da]	XCorr (by Search Engine): Sequest HT	Sequence in Protein	Positions in Protein
High	[R].FNNFINDSLLEGAIDALKR.[I]	FALSE	1	1	2	P61714	P61714 [22-40]	1	2150.12	4.88	R.FNNFINDSLLEGAIDALKR.I	[22-40]
High	[R].IGQVKDENITVVWVPGAYELPLAAGALAK.[T]	FALSE	1	1	1	P61714	P61714 [41-69]	1	3022.66	4.32	R.IGQVKDENITVVWVPGAYELPLAAGALAK.T	[41-69]
High	[K].GAEAALTALEMINVLK.[A]	FALSE	1	1	2	P61714	P61714 [137-152]	0	1643.9	3.62	K.GAEAALTALEMINVLK.A	[137-152]
High	[K].TGKYDAVIALGTVIR.[G]	FALSE	1	1	2	P61714	P61714 [70-84]	1	1576.91	3.31	K.TGKYDAVIALGTVIR.G	[70-84]
High	[-].MNIIEANVATPDAR.[V]	FALSE	1	1	1	P61714	P61714 [1-14]	0	1530.76	3.16	-.MNIIEANVATPDAR.V	[1-14]
High	[K].DENITVVWVPGAYELPLAAGALAK.[T]	FALSE	1	1	2	P61714	P61714 [46-69]	0	2497.33	3.14	K.DENITVVWVPGAYELPLAAGALAK.T	[46-69]
High	[-].MNIIEANVATPDAR.[V]	FALSE	1	1	1	P61714	P61714 [1-14]	0	1514.76	2.57	-.MNIIEANVATPDAR.V	[1-14]
High	[K].YDAVIALGTVIR.[G]	FALSE	1	1	1	P61714	P61714 [73-84]	0	1290.74	2.42	K.YDAVIALGTVIR.G	[73-84]
High	[-].MNIIEANVATPDAR.[V]	FALSE	1	1	1	P61714	P61714 [1-14]	0	1557.76	2.05	-.MNIIEANVATPDAR.V	[1-14]
High	[R].VAITIAR.[F]	FALSE	1	1	1	P61714	P61714 [15-21]	0	743.477	1.85	R.VAITIAR.F	[15-21]
P0A7V8	30S ribosomal protein S4 OS=Escherichia coli (strain K12) OX=83333 GN=rpsD PE=1 SV=2	36	9	14	9	1	206	23.5	10.05	34.49
Confidence	Annotated Sequence	Contaminant	# Protein Groups	# Proteins	# PSMs	Master Protein Accessions	Positions in Master Proteins	# Missed Cleavages	Theo. MH+ [Da]	XCorr (by Search Engine): Sequest HT	Sequence in Protein	Positions in Protein
High	[R].VVNIASYQVSPNDVVSIR.[E]	FALSE	1	1	2	P0A7V8	P0A7V8 [129-146]	0	1960.05	5.61	R.VVNIASYQVSPNDVVSIR.E	[129-146]
High	[K].GNTGENLLALLEGR.[L]	FALSE	1	1	2	P0A7V8	P0A7V8 [84-97]	0	1456.78	3.57	K.GNTGENLLALLEGR.L	[84-97]
High	[R].VVNIASYQVSPNDVVSIR.[E]	FALSE	1	1	2	P0A7V8	P0A7V8 [129-146]	0	1961.03	3.27	R.VVNIASYQVSPNDVVSIR.E	[129-146]
High	[R].LKGNTGENLLALLEGR.[L]	FALSE	1	1	2	P0A7V8	P0A7V8 [82-97]	1	1697.95	3.14	R.LKGNTGENLLALLEGR.L	[82-97]
High	[K].AALELAEQR.[E]	FALSE	1	1	1	P0A7V8	P0A7V8 [157-165]	0	1000.54	2.58	K.AALELAEQR.E	[157-165]
High	[R].LSDYGVQLR.[E]	FALSE	1	1	1	P0A7V8	P0A7V8 [48-56]	0	1050.56	2.57	R.LSDYGVQLR.E	[48-56]
High	[R].REGTDLFLK.[S]	FALSE	1	1	1	P0A7V8	P0A7V8 [14-22]	1	1078.59	2.26	R.REGTDLFLK.S	[14-22]
High	[R].LDNVVYR.[M]	FALSE	1	1	1	P0A7V8	P0A7V8 [98-104]	0	878.473	1.99	R.LDNVVYR.M	[98-104]
High	[R].EGTDLFLK.[S]	FALSE	1	1	1	P0A7V8	P0A7V8 [15-22]	0	922.488	1.92	R.EGTDLFLK.S	[15-22]
High	[R].IYGVLER.[Q]	FALSE	1	1	1	P0A7V8	P0A7V8 [64-70]	0	849.483	1.77	R.IYGVLER.Q	[64-70]
P0A7R1	50S ribosomal protein L9 OS=Escherichia coli (strain K12) OX=83333 GN=rplI PE=1 SV=1	60	8	13	8	1	149	15.8	6.58	25.82
Confidence	Annotated Sequence	Contaminant	# Protein Groups	# Proteins	# PSMs	Master Protein Accessions	Positions in Master Proteins	# Missed Cleavages	Theo. MH+ [Da]	XCorr (by Search Engine): Sequest HT	Sequence in Protein	Positions in Protein
High	[R].TTGEHEVSFQVHSEVFAK.[V]	FALSE	1	1	2	P0A7R1	P0A7R1 [124-141]	0	2031.98	5.45	R.TTGEHEVSFQVHSEVFAK.V	[124-141]
High	[K].VANLGSLGDQVNVK.[A]	FALSE	1	1	1	P0A7R1	P0A7R1 [9-22]	0	1413.77	3.66	K.VANLGSLGDQVNVK.A	[9-22]
High	[K].INALETVTIASK.[A]	FALSE	1	1	1	P0A7R1	P0A7R1 [72-83]	0	1259.72	3.29	K.INALETVTIASK.A	[72-83]
High	[R].DIADAVTAAGVEVAK.[S]	FALSE	1	1	2	P0A7R1	P0A7R1 [98-112]	0	1429.75	2.86	R.DIADAVTAAGVEVAK.S	[98-112]
High	[K].INALETVTIASK.[A]	FALSE	1	1	1	P0A7R1	P0A7R1 [72-83]	0	1260.7	2.36	K.INALETVTIASK.A	[72-83]
High	[R].NFLVPQGK.[A]	FALSE	1	1	1	P0A7R1	P0A7R1 [28-35]	0	902.509	2.01	R.NFLVPQGK.A	[28-35]
High	[K].NIEFFEAR.[R]	FALSE	1	1	1	P0A7R1	P0A7R1 [43-50]	0	1025.51	1.93	K.NIEFFEAR.R	[43-50]
High	[-].MQVILLDK.[V]	FALSE	1	1	1	P0A7R1	P0A7R1 [1-8]	0	975.554	1.78	-.MQVILLDK.V	[1-8]
High	[-].MQVILLDK.[V]	FALSE	1	1	2	P0A7R1	P0A7R1 [1-8]	0	959.559	1.45	-.MQVILLDK.V	[1-8]
High	[R].LPNGVLR.[T]	FALSE	1	1	1	P0A7R1	P0A7R1 [117-123]	0	769.457	1.28	R.LPNGVLR.T	[117-123]
P0ABT2	DNA protection during starvation protein OS=Escherichia coli (strain K12) OX=83333 GN=dps PE=1 SV=2	70	10	13	10	1	167	18.7	6.11	33.45
Confidence	Annotated Sequence	Contaminant	# Protein Groups	# Proteins	# PSMs	Master Protein Accessions	Positions in Master Proteins	# Missed Cleavages	Theo. MH+ [Da]	XCorr (by Search Engine): Sequest HT	Sequence in Protein	Positions in Protein
High	[K].AIGEAKDDDTADILTAASR.[D]	FALSE	1	1	1	P0ABT2	P0ABT2 [135-153]	1	1932.95	3.92	K.AIGEAKDDDTADILTAASR.D	[135-153]
High	[R].QVIQFIDLSLITK.[Q]	FALSE	1	1	1	P0ABT2	P0ABT2 [36-48]	0	1517.89	3.9	R.QVIQFIDLSLITK.Q	[36-48]
High	[R].AVQLGGVALGTTQVINSK.[T]	FALSE	1	1	1	P0ABT2	P0ABT2 [84-101]	0	1756	3.64	R.AVQLGGVALGTTQVINSK.T	[84-101]
High	[K].DDDTADILTAASR.[D]	FALSE	1	1	1	P0ABT2	P0ABT2 [141-153]	0	1363.63	3.4	K.DDDTADILTAASR.D	[141-153]
High	[K].ATNLLYTR.[N]	FALSE	1	1	1	P0ABT2	P0ABT2 [11-18]	0	951.526	2.64	K.ATNLLYTR.N	[11-18]
High	[K].SYPLDIHNVQDHLK.[E]	FALSE	1	1	3	P0ABT2	P0ABT2 [106-119]	0	1678.85	2.48	K.SYPLDIHNVQDHLK.E	[106-119]
High	[R].GANFIAVHEMLDGFR.[T]	FALSE	1	1	1	P0ABT2	P0ABT2 [56-70]	0	1676.82	2.39	R.GANFIAVHEMLDGFR.T	[56-70]
High	[R].YAIVANDVR.[K]	FALSE	1	1	1	P0ABT2	P0ABT2 [125-133]	0	1020.55	2.25	R.YAIVANDVR.K	[125-133]
High	[K].ATVELLNR.[Q]	FALSE	1	1	1	P0ABT2	P0ABT2 [28-35]	0	915.526	2.25	K.ATVELLNR.Q	[28-35]
High	[R].GANFIAVHEMLDGFR.[T]	FALSE	1	1	1	P0ABT2	P0ABT2 [56-70]	0	1692.82	2.09	R.GANFIAVHEMLDGFR.T	[56-70]
High	[R].TALIDHLDTMAER.[A]	FALSE	1	1	1	P0ABT2	P0ABT2 [71-83]	0	1501.73	2.02	R.TALIDHLDTMAER.A	[71-83]
P0A7V0	30S ribosomal protein S2 OS=Escherichia coli (strain K12) OX=83333 GN=rpsB PE=1 SV=2	62	10	12	10	1	241	26.7	7.14	32.51
Confidence	Annotated Sequence	Contaminant	# Protein Groups	# Proteins	# PSMs	Master Protein Accessions	Positions in Master Proteins	# Missed Cleavages	Theo. MH+ [Da]	XCorr (by Search Engine): Sequest HT	Sequence in Protein	Positions in Protein
High	[K].DMGGLPDALFVIDADHEHIAIK.[E]	FALSE	1	1	2	P0A7V0	P0A7V0 [153-174]	0	2393.18	4.12	K.DMGGLPDALFVIDADHEHIAIK.E	[153-174]
High	[R].LKDLETQSQDGTFDK.[L]	FALSE	1	1	1	P0A7V0	P0A7V0 [114-128]	1	1724.83	3.96	R.LKDLETQSQDGTFDK.L	[114-128]
High	[K].DAALSCDQFFVNHR.[W]	FALSE	1	1	2	P0A7V0	P0A7V0 [82-95]	0	1679.76	3.81	K.DAALSCDQFFVNHR.W	[82-95]
High	[K].EANNLGIPVFAIVDTNSDPDGVDFVIPGNDDAIR.[A]	FALSE	1	1	1	P0A7V0	P0A7V0 [175-208]	0	3569.74	3.54	K.EANNLGIPVFAIVDTNSDPDGVDFVIPGNDDAIR.A	[175-208]
High	[R].AVTLYLGAVAATVR.[E]	FALSE	1	1	1	P0A7V0	P0A7V0 [209-222]	0	1404.82	3.44	R.AVTLYLGAVAATVR.E	[209-222]
High	[K].LENSLGGIK.[D]	FALSE	1	1	1	P0A7V0	P0A7V0 [144-152]	0	930.525	2.39	K.LENSLGGIK.D	[144-152]
High	[R].SQDLASQAEESFVEAE.[-]	FALSE	1	1	1	P0A7V0	P0A7V0 [226-241]	0	1739.76	2.37	R.SQDLASQAEESFVEAE.-	[226-241]
High	[K].VHIINLEK.[T]	FALSE	1	1	1	P0A7V0	P0A7V0 [38-45]	0	965.578	2.29	K.VHIINLEK.T	[38-45]
High	[K].ILFVGTK.[R]	FALSE	1	1	1	P0A7V0	P0A7V0 [67-73]	0	777.487	1.41	K.ILFVGTK.R	[67-73]
High	[R].WLGGMLTNWK.[T]	FALSE	1	1	1	P0A7V0	P0A7V0 [96-105]	0	1205.61	1.14	R.WLGGMLTNWK.T	[96-105]
P23869	Peptidyl-prolyl cis-trans isomerase B OS=Escherichia coli (strain K12) OX=83333 GN=ppiB PE=1 SV=2	40	7	12	6	1	164	18.1	5.8	20.52
Confidence	Annotated Sequence	Contaminant	# Protein Groups	# Proteins	# PSMs	Master Protein Accessions	Positions in Master Proteins	# Missed Cleavages	Theo. MH+ [Da]	XCorr (by Search Engine): Sequest HT	Sequence in Protein	Positions in Protein
High	[-].MVTFHTNHGDIVIK.[T]	FALSE	1	1	2	P23869	P23869 [1-14]	0	1611.83	3.21	-.MVTFHTNHGDIVIK.T	[1-14]
High	[R].EGFYNNTIFHR.[V]	FALSE	1	1	2	P23869	P23869 [33-43]	0	1397.66	2.68	R.EGFYNNTIFHR.V	[33-43]
High	[K].ATKEPIKNEANNGLK.[N]	FALSE	1	1	1	P23869	P23869 [63-77]	2	1627.86	2.62	K.ATKEPIKNEANNGLK.N	[63-77]
High	[K].EPIKNEANNGLK.[N]	FALSE	1	1	2	P23869	P23869 [66-77]	1	1326.7	2.14	K.EPIKNEANNGLK.N	[66-77]
High	[K].EPIKNEANNGLK.[N]	FALSE	1	1	2	P23869	P23869 [66-77]	1	1327.69	1.96	K.EPIKNEANNGLK.N	[66-77]
High	[K].TFDDKAPETVK.[N]	FALSE	1	1	1	P23869	P23869 [15-25]	1	1250.63	1.9	K.TFDDKAPETVK.N	[15-25]
High	[K].NFLDYCR.[E]	FALSE	1	1	1	P23869	P23869 [26-32]	0	987.435	1.77	K.NFLDYCR.E	[26-32]
High	[R].GTIAMAR.[T]	FALSE	2	2	2	P23869; P0AFL3	P23869 [81-87]; P0AFL3 [110-116]	0	719.387	1.72	R.GTLAMAR.T	[81-87]
P0AAX8	Probable L,D-transpeptidase YbiS OS=Escherichia coli (strain K12) OX=83333 GN=ybiS PE=1 SV=1	36	7	12	7	1	306	33.3	6.4	34.77
Confidence	Annotated Sequence	Contaminant	# Protein Groups	# Proteins	# PSMs	Master Protein Accessions	Positions in Master Proteins	# Missed Cleavages	Theo. MH+ [Da]	XCorr (by Search Engine): Sequest HT	Sequence in Protein	Positions in Protein
High	[R].AAGEPLPAVVPAGPDNPMGLYALYIGR.[L]	FALSE	1	1	2	P0AAX8	P0AAX8 [163-189]	0	2725.4	4.74	R.AAGEPLPAVVPAGPDNPMGLYALYIGR.L	[163-189]
High	[R].YIEVHNPLSTTEAQFEGQEIVPITLTK.[S]	FALSE	1	1	2	P0AAX8	P0AAX8 [249-275]	0	3057.58	4.12	R.YIEVHNPLSTTEAQFEGQEIVPITLTK.S	[249-275]
High	[R].AAGEPLPAVVPAGPDNPMGLYALYIGR.[L]	FALSE	1	1	1	P0AAX8	P0AAX8 [163-189]	0	2709.41	3.65	R.AAGEPLPAVVPAGPDNPMGLYALYIGR.L	[163-189]
High	[R].LYAIHGTNANFGIGLR.[V]	FALSE	1	2	2	P0AAX8	P0AAX8 [190-205]	0	1716.92	3.62	R.LYAIHGTNANFGIGLR.V	[190-205]
High	[K].SVQTVTGQPDVDQVVLDEAIK.[N]	FALSE	1	1	1	P0AAX8	P0AAX8 [276-296]	0	2241.16	2.64	K.SVQTVTGQPDVDQVVLDEAIK.N	[276-296]
High	[R].VQFIDEPVK.[A]	FALSE	1	1	1	P0AAX8	P0AAX8 [231-239]	0	1074.58	2.26	R.VQFIDEPVK.A	[231-239]
High	[K].KAGPTWTPTAK.[M]	FALSE	1	1	2	P0AAX8	P0AAX8 [146-156]	1	1157.63	1.96	K.KAGPTWTPTAK.M	[146-156]
High	[K].AGPTWTPTAK.[M]	FALSE	1	1	1	P0AAX8	P0AAX8 [147-156]	0	1029.54	1.9	K.AGPTWTPTAK.M	[147-156]
P0A7A9	Inorganic pyrophosphatase OS=Escherichia coli (strain K12) OX=83333 GN=ppa PE=1 SV=2	44	9	12	9	1	176	19.7	5.17	24.12
Confidence	Annotated Sequence	Contaminant	# Protein Groups	# Proteins	# PSMs	Master Protein Accessions	Positions in Master Proteins	# Missed Cleavages	Theo. MH+ [Da]	XCorr (by Search Engine): Sequest HT	Sequence in Protein	Positions in Protein
High	[K].AQIAHFFEHYK.[D]	FALSE	1	1	2	P0A7A9	P0A7A9 [133-143]	0	1390.69	3.43	K.AQIAHFFEHYK.D	[133-143]
High	[K].YEIDKESGALFVDR.[F]	FALSE	1	1	1	P0A7A9	P0A7A9 [31-44]	1	1641.81	2.69	K.YEIDKESGALFVDR.F	[31-44]
High	[K].EYDHIKDVNDLPELLK.[A]	FALSE	1	1	3	P0A7A9	P0A7A9 [117-132]	1	1941	2.58	K.EYDHIKDVNDLPELLK.A	[117-132]
High	[K].VEGWENAEAAK.[A]	FALSE	1	1	1	P0A7A9	P0A7A9 [153-163]	0	1203.56	2.41	K.VEGWENAEAAK.A	[153-163]
High	[K].AEIVASFER.[A]	FALSE	1	1	1	P0A7A9	P0A7A9 [164-172]	0	1021.53	2.36	K.AEIVASFER.A	[164-172]
High	[K].ESGALFVDR.[F]	FALSE	1	1	1	P0A7A9	P0A7A9 [36-44]	0	993.5	2.18	K.ESGALFVDR.F	[36-44]
High	[R].CRPVGVLK.[M]	FALSE	1	1	1	P0A7A9	P0A7A9 [88-95]	0	928.54	1.9	R.CRPVGVLK.M	[88-95]
High	[K].LVAVPHSK.[L]	FALSE	1	1	1	P0A7A9	P0A7A9 [106-113]	0	850.515	1.63	K.LVAVPHSK.L	[106-113]
High	[K].DVNDLPELLK.[A]	FALSE	1	1	1	P0A7A9	P0A7A9 [123-132]	0	1155.63	1.22	K.DVNDLPELLK.A	[123-132]
P0A707	Translation initiation factor IF-3 OS=Escherichia coli (strain K12) OX=83333 GN=infC PE=1 SV=1	58	8	11	8	1	180	20.6	9.52	21.81
Confidence	Annotated Sequence	Contaminant	# Protein Groups	# Proteins	# PSMs	Master Protein Accessions	Positions in Master Proteins	# Missed Cleavages	Theo. MH+ [Da]	XCorr (by Search Engine): Sequest HT	Sequence in Protein	Positions in Protein
High	[K].FRPGTDEGDYQVK.[L]	FALSE	1	1	2	P0A707	P0A707 [98-110]	0	1511.71	3.64	K.FRPGTDEGDYQVK.L	[98-110]
High	[R].LTGLEGEQLGIVSLR.[E]	FALSE	1	1	1	P0A707	P0A707 [26-40]	0	1584.9	3.5	R.LTGLEGEQLGIVSLR.E	[26-40]
High	[R].VKDDLQELAVVESFPTK.[I]	FALSE	1	1	2	P0A707	P0A707 [148-164]	1	1918.02	3.19	R.VKDDLQELAVVESFPTK.I	[148-164]
High	[K].AEEAGVDLVEISPNAEPPVCR.[I]	FALSE	1	1	1	P0A707	P0A707 [46-66]	0	2252.09	2.71	K.AEEAGVDLVEISPNAEPPVCR.I	[46-66]
High	[R].EMAHQQIGMEVLNR.[V]	FALSE	1	1	1	P0A707	P0A707 [134-147]	0	1687.79	2.35	R.EMAHQQIGMEVLNR.V	[134-147]
High	[R].FLEEGDKAK.[I]	FALSE	1	1	1	P0A707	P0A707 [117-125]	1	1036.53	1.82	R.FLEEGDKAK.I	[117-125]
High	[R].QMIMVLAPK.[K]	FALSE	1	1	1	P0A707	P0A707 [169-177]	0	1062.57	1.8	R.QMIMVLAPK.K	[169-177]
High	[R].IMDYGK.[F]	FALSE	1	1	1	P0A707	P0A707 [67-72]	0	726.349	1.24	R.IMDYGK.F	[67-72]
High	[R].QMIMVLAPK.[K]	FALSE	1	1	1	P0A707	P0A707 [169-177]	0	1030.58	0.92	R.QMIMVLAPK.K	[169-177]
P0AF96	Toxin-antitoxin biofilm protein TabA OS=Escherichia coli (strain K12) OX=83333 GN=tabA PE=1 SV=1	73	5	11	5	1	150	16.9	5.52	31.15	Acetyl [N-Term]
Confidence	Annotated Sequence	Contaminant	# Protein Groups	# Proteins	# PSMs	Master Protein Accessions	Positions in Master Proteins	# Missed Cleavages	Theo. MH+ [Da]	XCorr (by Search Engine): Sequest HT	Sequence in Protein	Positions in Protein
High	[-].MIIGNIHNLQPWLPQELR.[Q]	FALSE	1	1	2	P0AF96	P0AF96 [1-18]	0	2188.17	4.5	-.MIIGNIHNLQPWLPQELR.Q	[1-18]
High	[-].MIIGNIHNLQPWLPQELR.[Q]	FALSE	1	1	2	P0AF96	P0AF96 [1-18]	0	2172.17	4.19	-.MIIGNIHNLQPWLPQELR.Q	[1-18]
High	[K].TVILNEGDFVVFYPGEVHKPLCAVGAPAQVR.[K]	FALSE	1	1	1	P0AF96	P0AF96 [111-141]	0	3382.76	4.05	K.TVILNEGDFVVFYPGEVHKPLCAVGAPAQVR.K	[111-141]
High	[R].LFYLISEDMTEPYEAR.[R]	FALSE	1	1	1	P0AF96	P0AF96 [44-59]	0	1976.93	3.54	R.LFYLISEDMTEPYEAR.R	[44-59]
High	[K].GQEGMTFSTQPAGAPDTDWLADKDIAFLPEGVDEK.[T]	FALSE	1	1	1	P0AF96	P0AF96 [76-110]	1	3736.73	2.88	K.GQEGMTFSTQPAGAPDTDWLADKDIAFLPEGVDEK.T	[76-110]
High	[-].MIIGNIHNLQPWLPQELR.[Q]	FALSE	1	1	2	P0AF96	P0AF96 [1-18]	0	2215.17	2.62	-.MIIGNIHNLQPWLPQELR.Q	[1-18]
High	[R].LFYLISEDMTEPYEAR.[R]	FALSE	1	1	1	P0AF96	P0AF96 [44-59]	0	1992.93	2.58	R.LFYLISEDMTEPYEAR.R	[44-59]
High	[R].YLDIQIVLK.[G]	FALSE	1	1	1	P0AF96	P0AF96 [67-75]	0	1104.67	1.59	R.YLDIQIVLK.G	[67-75]
P0A905	Outer membrane lipoprotein SlyB OS=Escherichia coli (strain K12) OX=83333 GN=slyB PE=2 SV=1	39	4	11	4	1	155	15.6	9.31	31.43
Confidence	Annotated Sequence	Contaminant	# Protein Groups	# Proteins	# PSMs	Master Protein Accessions	Positions in Master Proteins	# Missed Cleavages	Theo. MH+ [Da]	XCorr (by Search Engine): Sequest HT	Sequence in Protein	Positions in Protein
High	[R].SLATAAGAVAGGVAGQGVQSAMNK.[T]	FALSE	1	1	2	P0A905	P0A905 [85-108]	0	2132.08	5.27	R.SLATAAGAVAGGVAGQGVQSAMNK.T	[85-108]
High	[R].VVLASNGSQVTVSPR.[-]	FALSE	1	1	2	P0A905	P0A905 [141-155]	0	1514.82	3.97	R.VVLASNGSQVTVSPR.-	[141-155]
High	[R].VVLASNGSQVTVSPR.[-]	FALSE	1	1	1	P0A905	P0A905 [141-155]	0	1513.83	3.62	R.VVLASNGSQVTVSPR.-	[141-155]
High	[R].KDDGNTIMVVQK.[Q]	FALSE	1	1	2	P0A905	P0A905 [118-129]	1	1347.69	3.06	R.KDDGNTIMVVQK.Q	[118-129]
High	[K].TQGVELEIR.[K]	FALSE	1	1	1	P0A905	P0A905 [109-117]	0	1044.57	2.62	K.TQGVELEIR.K	[109-117]
High	[K].TQGVELEIR.[K]	FALSE	1	1	1	P0A905	P0A905 [109-117]	0	1045.55	2.29	K.TQGVELEIR.K	[109-117]
High	[R].SLATAAGAVAGGVAGQGVQSAMNK.[T]	FALSE	1	1	1	P0A905	P0A905 [85-108]	0	2116.08	1.83	R.SLATAAGAVAGGVAGQGVQSAMNK.T	[85-108]
High	[R].KDDGNTIMVVQK.[Q]	FALSE	1	1	1	P0A905	P0A905 [118-129]	1	1363.69	1.55	R.KDDGNTIMVVQK.Q	[118-129]
P0A862	Thiol peroxidase OS=Escherichia coli (strain K12) OX=83333 GN=tpx PE=1 SV=2	45	5	11	5	1	168	17.8	4.92	37.05
Confidence	Annotated Sequence	Contaminant	# Protein Groups	# Proteins	# PSMs	Master Protein Accessions	Positions in Master Proteins	# Missed Cleavages	Theo. MH+ [Da]	XCorr (by Search Engine): Sequest HT	Sequence in Protein	Positions in Protein
High	[R].FCGAEGLNNVITLSTFR.[N]	FALSE	1	1	2	P0A862	P0A862 [94-110]	0	1898.94	4.71	R.FCGAEGLNNVITLSTFR.N	[94-110]
High	[R].NAEFLQAYGVAIADGPLK.[G]	FALSE	1	1	3	P0A862	P0A862 [111-128]	0	1876.98	4.42	R.NAEFLQAYGVAIADGPLK.G	[111-128]
High	[K].VLNIFPSIDTGVCAASVR.[K]	FALSE	1	1	2	P0A862	P0A862 [49-66]	0	1919.01	4.25	K.VLNIFPSIDTGVCAASVR.K	[49-66]
High	[R].FCGAEGLNNVITLSTFR.[N]	FALSE	1	1	1	P0A862	P0A862 [94-110]	0	1899.93	3.9	R.FCGAEGLNNVITLSTFR.N	[94-110]
High	[K].DLSDVTLGQFAGK.[R]	FALSE	1	1	1	P0A862	P0A862 [34-46]	0	1350.69	2.54	K.DLSDVTLGQFAGK.R	[34-46]
High	[K].AQTFTLVAK.[D]	FALSE	1	1	1	P0A862	P0A862 [25-33]	0	978.562	1.96	K.AQTFTLVAK.D	[25-33]
High	[K].AQTFTLVAK.[D]	FALSE	1	1	1	P0A862	P0A862 [25-33]	0	979.546	1.86	K.AQTFTLVAK.D	[25-33]
P0A7V3	30S ribosomal protein S3 OS=Escherichia coli (strain K12) OX=83333 GN=rpsC PE=1 SV=2	41	8	11	8	1	233	26	10.27	32.09
Confidence	Annotated Sequence	Contaminant	# Protein Groups	# Proteins	# PSMs	Master Protein Accessions	Positions in Master Proteins	# Missed Cleavages	Theo. MH+ [Da]	XCorr (by Search Engine): Sequest HT	Sequence in Protein	Positions in Protein
High	[R].ADIDYNTSEAHTTYGVIGVK.[V]	FALSE	1	1	2	P0A7V3	P0A7V3 [180-199]	0	2154.03	5.01	R.ADIDYNTSEAHTTYGVIGVK.V	[180-199]
High	[K].GEILGGMAAVEQPEKPAAQPK.[K]	FALSE	1	1	2	P0A7V3	P0A7V3 [205-225]	0	2137.1	4.56	K.GEILGGMAAVEQPEKPAAQPK.K	[205-225]
High	[R].KVVADIAGVPAQINIAEVR.[K]	FALSE	1	1	1	P0A7V3	P0A7V3 [89-107]	1	1963.13	4.07	R.KVVADIAGVPAQINIAEVR.K	[89-107]
High	[K].GEILGGMAAVEQPEKPAAQPK.[K]	FALSE	1	1	1	P0A7V3	P0A7V3 [205-225]	0	2121.1	3.75	K.GEILGGMAAVEQPEKPAAQPK.K	[205-225]
High	[K].VVADIAGVPAQINIAEVR.[K]	FALSE	1	1	1	P0A7V3	P0A7V3 [90-107]	0	1835.04	3.63	K.VVADIAGVPAQINIAEVR.K	[90-107]
High	[R].LGGAEIAR.[T]	FALSE	1	1	1	P0A7V3	P0A7V3 [157-164]	0	786.447	2.64	R.LGGAEIAR.T	[157-164]
High	[K].LVADSITSQLER.[R]	FALSE	1	1	1	P0A7V3	P0A7V3 [115-126]	0	1331.72	1.87	K.LVADSITSQLER.R	[115-126]
High	[R].VPLHTLR.[A]	FALSE	1	1	1	P0A7V3	P0A7V3 [173-179]	0	835.515	1.61	R.VPLHTLR.A	[173-179]
High	[R].IVIERPAK.[S]	FALSE	1	1	1	P0A7V3	P0A7V3 [55-62]	0	925.583	1.46	R.IVIERPAK.S	[55-62]
P0A7S9	30S ribosomal protein S13 OS=Escherichia coli (strain K12) OX=83333 GN=rpsM PE=1 SV=2	59	6	11	6	1	118	13.1	10.78	22.09
Confidence	Annotated Sequence	Contaminant	# Protein Groups	# Proteins	# PSMs	Master Protein Accessions	Positions in Master Proteins	# Missed Cleavages	Theo. MH+ [Da]	XCorr (by Search Engine): Sequest HT	Sequence in Protein	Positions in Protein
High	[K].ISELSEGQIDTLRDEVAK.[F]	FALSE	1	1	2	P0A7S9	P0A7S9 [45-62]	1	2003.03	5.11	K.ISELSEGQIDTLRDEVAK.F	[45-62]
High	[K].HAVIALTSIYGVGK.[T]	FALSE	1	1	2	P0A7S9	P0A7S9 [14-27]	0	1428.82	3.74	K.HAVIALTSIYGVGK.T	[14-27]
High	[K].AILAAAGIAEDVK.[I]	FALSE	1	1	2	P0A7S9	P0A7S9 [32-44]	0	1241.71	3.62	K.AILAAAGIAEDVK.I	[32-44]
High	[R].IAGINIPDHK.[H]	FALSE	1	1	2	P0A7S9	P0A7S9 [4-13]	0	1077.61	1.94	R.IAGINIPDHK.H	[4-13]
High	[R].LMDLGCYR.[G]	FALSE	1	1	1	P0A7S9	P0A7S9 [80-87]	0	1043.46	1.4	R.LMDLGCYR.G	[80-87]
High	[R].EISMSIK.[R]	FALSE	1	1	1	P0A7S9	P0A7S9 [72-78]	0	807.428	1.28	R.EISMSIK.R	[72-78]
High	[R].EISMSIK.[R]	FALSE	1	1	1	P0A7S9	P0A7S9 [72-78]	0	823.423	1.12	R.EISMSIK.R	[72-78]
P69828	PTS system galactitol-specific EIIA component OS=Escherichia coli (strain K12) OX=83333 GN=gatA PE=1 SV=1	57	5	10	5	1	150	16.9	5.29	22.05
Confidence	Annotated Sequence	Contaminant	# Protein Groups	# Proteins	# PSMs	Master Protein Accessions	Positions in Master Proteins	# Missed Cleavages	Theo. MH+ [Da]	XCorr (by Search Engine): Sequest HT	Sequence in Protein	Positions in Protein
High	[K].LQQPDIVETLITLPETQLK.[E]	FALSE	1	1	2	P69828	P69828 [120-138]	0	2179.22	3.38	K.LQQPDIVETLITLPETQLK.E	[120-138]
High	[K].GVVHDTWPQALIAR.[E]	FALSE	1	1	2	P69828	P69828 [30-43]	0	1562.84	3.22	K.GVVHDTWPQALIAR.E	[30-43]
High	[K].SSAIYLLRPTNK.[V]	FALSE	1	1	2	P69828	P69828 [70-81]	0	1362.77	3	K.SSAIYLLRPTNK.V	[70-81]
High	[R].SEVLTHIGNEMLAK.[G]	FALSE	1	1	2	P69828	P69828 [16-29]	0	1557.79	2.53	R.SEVLTHIGNEMLAK.G	[16-29]
High	[R].EAEFPTGIMLEQHAIAIPHCEAIHAK.[S]	FALSE	1	1	1	P69828	P69828 [44-69]	0	2930.42	2.04	R.EAEFPTGIMLEQHAIAIPHCEAIHAK.S	[44-69]
High	[R].SEVLTHIGNEMLAK.[G]	FALSE	1	1	1	P69828	P69828 [16-29]	0	1541.8	1.97	R.SEVLTHIGNEMLAK.G	[16-29]
P02413	50S ribosomal protein L15 OS=Escherichia coli (strain K12) OX=83333 GN=rplO PE=1 SV=1	58	9	10	9	1	144	15	11.18	23.18
Confidence	Annotated Sequence	Contaminant	# Protein Groups	# Proteins	# PSMs	Master Protein Accessions	Positions in Master Proteins	# Missed Cleavages	Theo. MH+ [Da]	XCorr (by Search Engine): Sequest HT	Sequence in Protein	Positions in Protein
High	[K].VEGGVVDLNTLK.[A]	FALSE	1	1	1	P02413	P02413 [85-96]	0	1243.69	3.46	K.VEGGVVDLNTLK.A	[85-96]
High	[R].KAAITAEIR.[L]	FALSE	1	1	1	P02413	P02413 [70-78]	1	972.584	3.38	R.KAAITAEIR.L	[70-78]
High	[K].VILAGEVTTPVTVR.[G]	FALSE	1	1	2	P02413	P02413 [110-123]	0	1454.86	3.37	K.VILAGEVTTPVTVR.G	[110-123]
High	[R].GFEGGQMPLYR.[R]	FALSE	1	1	1	P02413	P02413 [49-59]	0	1254.59	2.63	R.GFEGGQMPLYR.R	[49-59]
High	[KR].AAITAEIR.[LS]	FALSE	1	2	2	P02413	P02413 [71-78]	0	844.489	2.3	K.AAITAEIR.L	[71-78]
High	[R].RGFEGGQMPLYR.[R]	FALSE	1	1	1	P02413	P02413 [48-59]	1	1426.69	2.19	R.RGFEGGQMPLYR.R	[48-59]
High	[R].AAIEAAGGKIEE.[-]	FALSE	1	1	1	P02413	P02413 [133-144]	1	1158.6	2.05	R.AAIEAAGGKIEE.-	[133-144]
High	[R].LNTLSPAEGSK.[K]	FALSE	1	1	1	P02413	P02413 [3-13]	0	1116.59	1.93	R.LNTLSPAEGSK.K	[3-13]
High	[K].AANIIGIQIEFAK.[V]	FALSE	1	1	1	P02413	P02413 [97-109]	0	1387.79	1.86	K.AANIIGIQIEFAK.V	[97-109]
P0A8F0	Uracil phosphoribosyltransferase OS=Escherichia coli (strain K12) OX=83333 GN=upp PE=1 SV=1	57	9	10	9	1	208	22.5	5.47	28.29
Confidence	Annotated Sequence	Contaminant	# Protein Groups	# Proteins	# PSMs	Master Protein Accessions	Positions in Master Proteins	# Missed Cleavages	Theo. MH+ [Da]	XCorr (by Search Engine): Sequest HT	Sequence in Protein	Positions in Protein
High	[K].AHPDVELYTASIDQGLNEHGYIIPGLGDAGDK.[I]	FALSE	1	1	1	P0A8F0	P0A8F0 [172-203]	0	3365.63	5.28	K.AHPDVELYTASIDQGLNEHGYIIPGLGDAGDK.I	[172-203]
High	[K].VLVLVAAPEGIAALEK.[A]	FALSE	1	1	2	P0A8F0	P0A8F0 [156-171]	0	1592.96	3.41	K.VLVLVAAPEGIAALEK.A	[156-171]
High	[R].AGLGMMDGVLENVPSAR.[I]	FALSE	1	1	1	P0A8F0	P0A8F0 [79-95]	0	1748.83	3.16	R.AGLGMMDGVLENVPSAR.I	[79-95]
High	[K].VTIEGWNGPVEIDQIK.[G]	FALSE	1	1	1	P0A8F0	P0A8F0 [52-67]	0	1797.94	3	K.VTIEGWNGPVEIDQIK.G	[52-67]
High	[K].KITVVPILR.[A]	FALSE	1	1	1	P0A8F0	P0A8F0 [70-78]	1	1038.7	2.49	K.KITVVPILR.A	[70-78]
High	[R].NEETLEPVPYFQK.[L]	FALSE	1	1	1	P0A8F0	P0A8F0 [104-116]	0	1593.78	2.34	R.NEETLEPVPYFQK.L	[104-116]
High	[R].ISVVGMYR.[N]	FALSE	1	1	1	P0A8F0	P0A8F0 [96-103]	0	924.497	2.1	R.ISVVGMYR.N	[96-103]
High	[K].LVSNIDER.[M]	FALSE	1	1	1	P0A8F0	P0A8F0 [117-124]	0	945.5	2.02	K.LVSNIDER.M	[117-124]
High	[K].ITVVPILR.[A]	FALSE	1	1	1	P0A8F0	P0A8F0 [71-78]	0	910.608	1.79	K.ITVVPILR.A	[71-78]
P68066	Autonomous glycyl radical cofactor OS=Escherichia coli (strain K12) OX=83333 GN=grcA PE=1 SV=1	61	7	10	7	1	127	14.3	5.17	24.71
Confidence	Annotated Sequence	Contaminant	# Protein Groups	# Proteins	# PSMs	Master Protein Accessions	Positions in Master Proteins	# Missed Cleavages	Theo. MH+ [Da]	XCorr (by Search Engine): Sequest HT	Sequence in Protein	Positions in Protein
High	[K].AANDDLLNSFWLLDSEK.[G]	FALSE	1	1	1	P68066	P68066 [10-26]	0	1950.94	3.68	K.AANDDLLNSFWLLDSEK.G	[10-26]
High	[R].VEGGQHLNVNVLR.[R]	FALSE	1	1	2	P68066	P68066 [67-79]	0	1434.78	3.26	R.VEGGQHLNVNVLR.R	[67-79]
High	[R].EVPVEVKPEVR.[V]	FALSE	1	1	2	P68066	P68066 [56-66]	0	1280.72	3.19	R.EVPVEVKPEVR.V	[56-66]
High	[K].AGYAEDEVVAVSK.[L]	FALSE	1	1	1	P68066	P68066 [36-48]	0	1337.66	2.34	K.AGYAEDEVVAVSK.L	[36-48]
High	[-].MITGIQITK.[A]	FALSE	1	1	1	P68066	P68066 [1-9]	0	1020.58	2.07	-.MITGIQITK.A	[1-9]
High	[K].LGDIEYR.[E]	FALSE	1	1	1	P68066	P68066 [49-55]	0	865.441	1.85	K.LGDIEYR.E	[49-55]
High	[-].MITGIQITK.[A]	FALSE	1	1	1	P68066	P68066 [1-9]	0	1004.58	1.67	-.MITGIQITK.A	[1-9]
High	[R].ETLEDAVK.[H]	FALSE	1	1	1	P68066	P68066 [81-88]	0	904.462	1.66	R.ETLEDAVK.H	[81-88]
P0A6G7	ATP-dependent Clp protease proteolytic subunit OS=Escherichia coli (strain K12) OX=83333 GN=clpP PE=1 SV=1	36	6	10	6	1	207	23.2	5.8	20.09
Confidence	Annotated Sequence	Contaminant	# Protein Groups	# Proteins	# PSMs	Master Protein Accessions	Positions in Master Proteins	# Missed Cleavages	Theo. MH+ [Da]	XCorr (by Search Engine): Sequest HT	Sequence in Protein	Positions in Protein
High	[R].FLSAPEAVEYGLVDSILTHR.[N]	FALSE	1	1	1	P0A6G7	P0A6G7 [187-206]	0	2217.16	5.47	R.FLSAPEAVEYGLVDSILTHR.N	[187-206]
High	[R].VMIHQPLGGYQGQATDIEIHAR.[E]	FALSE	1	1	1	P0A6G7	P0A6G7 [133-154]	0	2450.22	3.96	R.VMIHQPLGGYQGQATDIEIHAR.E	[133-154]
High	[R].FLSAPEAVEYGLVDSILTHRN.[-]	FALSE	1	1	1	P0A6G7	P0A6G7 [187-207]	1	2332.18	3.54	R.FLSAPEAVEYGLVDSILTHRN.-	[187-207]
High	[R].MNELMALHTGQSLEQIER.[D]	FALSE	1	1	1	P0A6G7	P0A6G7 [163-180]	0	2132.01	3.11	R.MNELMALHTGQSLEQIER.D	[163-180]
High	[R].MNELMALHTGQSLEQIER.[D]	FALSE	1	1	1	P0A6G7	P0A6G7 [163-180]	0	2100.02	2.28	R.MNELMALHTGQSLEQIER.D	[163-180]
High	[R].SFDIYSR.[L]	FALSE	1	1	1	P0A6G7	P0A6G7 [30-36]	0	887.426	1.73	R.SFDIYSR.L	[30-36]
High	[R].FCLPNSR.[V]	FALSE	1	1	1	P0A6G7	P0A6G7 [126-132]	0	893.43	1.5	R.FCLPNSR.V	[126-132]
High	[R].VMIHQPLGGYQGQATDIEIHAR.[E]	FALSE	1	1	3	P0A6G7	P0A6G7 [133-154]	0	2451.21	0.78	R.VMIHQPLGGYQGQATDIEIHAR.E	[133-154]
P76027	Oligopeptide transport ATP-binding protein OppD OS=Escherichia coli (strain K12) OX=83333 GN=oppD PE=1 SV=2	30	7	10	7	1	337	37.2	6.1	22.97	Met-loss+Acetyl [N-Term]
Confidence	Annotated Sequence	Contaminant	# Protein Groups	# Proteins	# PSMs	Master Protein Accessions	Positions in Master Proteins	# Missed Cleavages	Theo. MH+ [Da]	XCorr (by Search Engine): Sequest HT	Sequence in Protein	Positions in Protein
High	[-].MSVIETATVPLAQQQADALLNVK.[D]	FALSE	1	1	2	P76027	P76027 [1-23]	0	2351.28	4.32	-.MSVIETATVPLAQQQADALLNVK.D	[1-23]
High	[R].AGETLGIVGESGSGK.[S]	FALSE	1	2	2	P76027	P76027 [48-62]	0	1361.69	3.57	R.AGETLGIVGESGSGK.S	[48-62]
High	[R].EILNLPEHELNK.[L]	FALSE	1	1	2	P76027	P76027 [89-100]	0	1448.77	3.23	R.EILNLPEHELNK.L	[89-100]
High	[R].DVFYQPVHPYSIGLLNAVPR.[L]	FALSE	1	1	1	P76027	P76027 [255-274]	0	2285.21	2.34	R.DVFYQPVHPYSIGLLNAVPR.L	[255-274]
High	[R].IGGSATFNGR.[E]	FALSE	1	1	1	P76027	P76027 [79-88]	0	980.48	2.28	R.IGGSATFNGR.E	[79-88]
High	[R].VGEQLMEVLMLHK.[N]	FALSE	1	1	1	P76027	P76027 [123-135]	0	1558.8	1.81	R.VGEQLMEVLMLHK.N	[123-135]
High	[K].AEAFEESVR.[M]	FALSE	1	1	1	P76027	P76027 [140-148]	0	1037.49	1.69	K.AEAFEESVR.M	[140-148]
High	[R].VGEQLMEVLMLHK.[N]	FALSE	1	1	1	P76027	P76027 [123-135]	0	1526.81	1.68	R.VGEQLMEVLMLHK.N	[123-135]
P02359	30S ribosomal protein S7 OS=Escherichia coli (strain K12) OX=83333 GN=rpsG PE=1 SV=3	50	7	10	7	1	179	20	10.36	29.22
Confidence	Annotated Sequence	Contaminant	# Protein Groups	# Proteins	# PSMs	Master Protein Accessions	Positions in Master Proteins	# Missed Cleavages	Theo. MH+ [Da]	XCorr (by Search Engine): Sequest HT	Sequence in Protein	Positions in Protein
High	[K].SELEAFEVALENVRPTVEVK.[S]	FALSE	1	1	2	P02359	P02359 [57-76]	0	2259.19	6	K.SELEAFEVALENVRPTVEVK.S	[57-76]
High	[K].STAESIVYSALETLAQR.[S]	FALSE	1	1	2	P02359	P02359 [37-53]	0	1838.95	4.25	K.STAESIVYSALETLAQR.S	[37-53]
High	[R].VGGSTYQVPVEVRPVR.[R]	FALSE	1	1	1	P02359	P02359 [80-95]	0	1742.95	3.46	R.VGGSTYQVPVEVRPVR.R	[80-95]
High	[R].LANELSDAAENK.[G]	FALSE	1	1	1	P02359	P02359 [120-131]	0	1274.62	3	R.LANELSDAAENK.G	[120-131]
High	[K].FGSELLAK.[F]	FALSE	1	1	1	P02359	P02359 [18-25]	0	864.483	2.05	K.FGSELLAK.F	[18-25]
High	[R].WIVEAAR.[K]	FALSE	1	1	1	P02359	P02359 [103-109]	0	844.468	1.75	R.WIVEAAR.K	[103-109]
High	[K].FVNILMVDGK.[K]	FALSE	1	1	1	P02359	P02359 [26-35]	0	1135.62	1.56	K.FVNILMVDGK.K	[26-35]
High	[K].FVNILMVDGK.[K]	FALSE	1	1	1	P02359	P02359 [26-35]	0	1151.61	1.37	K.FVNILMVDGK.K	[26-35]
P0A915	Outer membrane protein W OS=Escherichia coli (strain K12) OX=83333 GN=ompW PE=1 SV=1	35	4	10	4	1	212	22.9	6.52	37.75
Confidence	Annotated Sequence	Contaminant	# Protein Groups	# Proteins	# PSMs	Master Protein Accessions	Positions in Master Proteins	# Missed Cleavages	Theo. MH+ [Da]	XCorr (by Search Engine): Sequest HT	Sequence in Protein	Positions in Protein
High	[K].FRPYVGAGINYTTFFDNGFNDHGK.[E]	FALSE	1	1	1	P0A915	P0A915 [117-140]	0	2738.26	5.95	K.FRPYVGAGINYTTFFDNGFNDHGK.E	[117-140]
High	[K].FRPYVGAGINYTTFFDNGFNDHGK.[E]	FALSE	1	1	2	P0A915	P0A915 [117-140]	0	2737.28	5.24	K.FRPYVGAGINYTTFFDNGFNDHGK.E	[117-140]
High	[K].FRPYVGAGINYTTFFDNGFNDHGK.[E]	FALSE	1	1	1	P0A915	P0A915 [117-140]	0	2739.25	5.12	K.FRPYVGAGINYTTFFDNGFNDHGK.E	[117-140]
High	[R].ATGDIATVHHLPPTLMAQWYFGDASSK.[F]	FALSE	1	1	1	P0A915	P0A915 [90-116]	0	2930.41	4.32	R.ATGDIATVHHLPPTLMAQWYFGDASSK.F	[90-116]
High	[R].ATGDIATVHHLPPTLMAQWYFGDASSK.[F]	FALSE	1	1	2	P0A915	P0A915 [90-116]	0	2914.42	4.04	R.ATGDIATVHHLPPTLMAQWYFGDASSK.F	[90-116]
High	[R].LDPWVFMFSAGYR.[F]	FALSE	1	1	1	P0A915	P0A915 [199-211]	0	1588.76	2.74	R.LDPWVFMFSAGYR.F	[199-211]
High	[R].LDPWVFMFSAGYR.[F]	FALSE	1	1	1	P0A915	P0A915 [199-211]	0	1604.76	2.24	R.LDPWVFMFSAGYR.F	[199-211]
High	[K].EAGLSDLSLK.[D]	FALSE	1	1	1	P0A915	P0A915 [141-150]	0	1032.56	1.32	K.EAGLSDLSLK.D	[141-150]
P0A7F3	Aspartate carbamoyltransferase regulatory chain OS=Escherichia coli (strain K12) OX=83333 GN=pyrI PE=1 SV=2	50	8	10	8	1	153	17.1	7.37	26.04
Confidence	Annotated Sequence	Contaminant	# Protein Groups	# Proteins	# PSMs	Master Protein Accessions	Positions in Master Proteins	# Missed Cleavages	Theo. MH+ [Da]	XCorr (by Search Engine): Sequest HT	Sequence in Protein	Positions in Protein
High	[K].IENTFLSEDQVDQLALYAPQATVNR.[I]	FALSE	1	1	2	P0A7F3	P0A7F3 [61-85]	0	2835.42	5.91	K.IENTFLSEDQVDQLALYAPQATVNR.I	[61-85]
High	[R].GTVIDHIPAQIGFK.[L]	FALSE	1	1	2	P0A7F3	P0A7F3 [15-28]	0	1495.83	4.02	R.GTVIDHIPAQIGFK.L	[15-28]
High	[R].IDNYEVVGK.[S]	FALSE	1	1	1	P0A7F3	P0A7F3 [86-94]	0	1036.53	2.4	R.IDNYEVVGK.S	[86-94]
High	[K].LQVEAIKR.[G]	FALSE	1	1	1	P0A7F3	P0A7F3 [7-14]	1	956.589	2.05	K.LQVEAIKR.G	[7-14]
High	[R].ANDIALK.[C]	FALSE	1	1	1	P0A7F3	P0A7F3 [131-137]	0	744.425	1.94	R.ANDIALK.C	[131-137]
High	[K].LQVEAIK.[R]	FALSE	1	1	1	P0A7F3	P0A7F3 [7-13]	0	800.488	1.8	K.LQVEAIK.R	[7-13]
High	[K].SRPSLPER.[I]	FALSE	1	1	1	P0A7F3	P0A7F3 [95-102]	0	941.516	1.29	K.SRPSLPER.I	[95-102]
High	[K].LLSLFK.[L]	FALSE	1	1	1	P0A7F3	P0A7F3 [29-34]	0	720.465	1.18	K.LLSLFK.L	[29-34]
P0A7X3	30S ribosomal protein S9 OS=Escherichia coli (strain K12) OX=83333 GN=rpsI PE=1 SV=2	43	6	9	6	1	130	14.8	10.95	10.86
Confidence	Annotated Sequence	Contaminant	# Protein Groups	# Proteins	# PSMs	Master Protein Accessions	Positions in Master Proteins	# Missed Cleavages	Theo. MH+ [Da]	XCorr (by Search Engine): Sequest HT	Sequence in Protein	Positions in Protein
High	[R].QPLELVDMVEK.[L]	FALSE	1	1	1	P0A7X3	P0A7X3 [50-60]	0	1316.68	2.39	R.QPLELVDMVEK.L	[50-60]
High	[R].ALMEYDESLR.[S]	FALSE	1	1	1	P0A7X3	P0A7X3 [86-95]	0	1242.57	2.27	R.ALMEYDESLR.S	[86-95]
High	[K].GGGISGQAGAIR.[H]	FALSE	1	1	1	P0A7X3	P0A7X3 [69-80]	0	1043.56	2.24	K.GGGISGQAGAIR.H	[69-80]
High	[R].SLEQYFGR.[E]	FALSE	1	1	1	P0A7X3	P0A7X3 [34-41]	0	999.489	2.11	R.SLEQYFGR.E	[34-41]
High	[R].QPLELVDMVEK.[L]	FALSE	1	1	1	P0A7X3	P0A7X3 [50-60]	0	1300.68	1.85	R.QPLELVDMVEK.L	[50-60]
High	[R].VFIKPGNGK.[I]	FALSE	1	1	1	P0A7X3	P0A7X3 [19-27]	0	960.551	1.58	R.VFIKPGNGK.I	[19-27]
High	[K].IVINQR.[S]	FALSE	1	1	1	P0A7X3	P0A7X3 [28-33]	0	742.457	1.51	K.IVINQR.S	[28-33]
High	[R].ALMEYDESLR.[S]	FALSE	1	1	1	P0A7X3	P0A7X3 [86-95]	0	1226.57	1.51	R.ALMEYDESLR.S	[86-95]
High	[R].SLEQYFGR.[E]	FALSE	1	1	1	P0A7X3	P0A7X3 [34-41]	0	1000.47	1.2	R.SLEQYFGR.E	[34-41]
P0A6F9	10 kDa chaperonin OS=Escherichia coli (strain K12) OX=83333 GN=groS PE=1 SV=1	62	5	9	5	1	97	10.4	5.24	20.14
Confidence	Annotated Sequence	Contaminant	# Protein Groups	# Proteins	# PSMs	Master Protein Accessions	Positions in Master Proteins	# Missed Cleavages	Theo. MH+ [Da]	XCorr (by Search Engine): Sequest HT	Sequence in Protein	Positions in Protein
High	[K].SAGGIVLTGSAAAK.[S]	FALSE	1	1	1	P0A6F9	P0A6F9 [21-34]	0	1202.67	2.97	K.SAGGIVLTGSAAAK.S	[21-34]
High	[K].VGDIVIFNDGYGVK.[S]	FALSE	1	1	1	P0A6F9	P0A6F9 [61-74]	0	1495.78	2.81	K.VGDIVIFNDGYGVK.S	[61-74]
High	[R].ILENGEVKPLDVK.[V]	FALSE	1	1	1	P0A6F9	P0A6F9 [48-60]	0	1453.83	2.67	R.ILENGEVKPLDVK.V	[48-60]
High	[R].ILENGEVKPLDVK.[V]	FALSE	1	1	2	P0A6F9	P0A6F9 [48-60]	0	1454.81	2.53	R.ILENGEVKPLDVK.V	[48-60]
High	[R].GEVLAVGNGR.[I]	FALSE	1	1	1	P0A6F9	P0A6F9 [38-47]	0	971.527	2.27	R.GEVLAVGNGR.I	[38-47]
High	[R].GEVLAVGNGR.[I]	FALSE	1	1	2	P0A6F9	P0A6F9 [38-47]	0	972.511	2.2	R.GEVLAVGNGR.I	[38-47]
High	[-].MNIRPLHDR.[V]	FALSE	1	1	1	P0A6F9	P0A6F9 [1-9]	0	1151.61	1.84	-.MNIRPLHDR.V	[1-9]
P0A7G2	30S ribosome-binding factor OS=Escherichia coli (strain K12) OX=83333 GN=rbfA PE=1 SV=2	56	6	9	6	1	133	15.1	6.2	11.69
Confidence	Annotated Sequence	Contaminant	# Protein Groups	# Proteins	# PSMs	Master Protein Accessions	Positions in Master Proteins	# Missed Cleavages	Theo. MH+ [Da]	XCorr (by Search Engine): Sequest HT	Sequence in Protein	Positions in Protein
High	[R].MSNLVTSVVK.[H]	FALSE	1	1	1	P0A7G2	P0A7G2 [109-118]	0	1093.59	2.59	R.MSNLVTSVVK.H	[109-118]
High	[K].ALQEASGFIR.[S]	FALSE	1	1	1	P0A7G2	P0A7G2 [71-80]	0	1091.58	2.59	K.ALQEASGFIR.S	[71-80]
High	[R].IVPELTFFYDNSLVEGMR.[M]	FALSE	1	1	2	P0A7G2	P0A7G2 [91-108]	0	2146.05	2.33	R.IVPELTFFYDNSLVEGMR.M	[91-108]
High	[K].EIALILQR.[E]	FALSE	1	1	1	P0A7G2	P0A7G2 [18-25]	0	955.593	2.1	K.EIALILQR.E	[18-25]
High	[R].MSNLVTSVVK.[H]	FALSE	1	1	1	P0A7G2	P0A7G2 [109-118]	0	1077.6	2.08	R.MSNLVTSVVK.H	[109-118]
High	[R].IVPELTFFYDNSLVEGMR.[M]	FALSE	1	1	1	P0A7G2	P0A7G2 [91-108]	0	2147.04	1.57	R.IVPELTFFYDNSLVEGMR.M	[91-108]
High	[K].VYVTFLNDKDEDAVK.[A]	FALSE	1	1	1	P0A7G2	P0A7G2 [52-66]	1	1755.88	1.29	K.VYVTFLNDKDEDAVK.A	[52-66]
High	[R].LGMMTTVSGVEMSR.[D]	FALSE	1	1	1	P0A7G2	P0A7G2 [32-45]	0	1546.69	1.22	R.LGMMTTVSGVEMSR.D	[32-45]
P0AEK2	3-oxoacyl-[acyl-carrier-protein] reductase FabG OS=Escherichia coli (strain K12) OX=83333 GN=fabG PE=1 SV=1	42	7	9	7	1	244	25.5	7.42	20.64
Confidence	Annotated Sequence	Contaminant	# Protein Groups	# Proteins	# PSMs	Master Protein Accessions	Positions in Master Proteins	# Missed Cleavages	Theo. MH+ [Da]	XCorr (by Search Engine): Sequest HT	Sequence in Protein	Positions in Protein
High	[K].GLMLNVTDPASIESVLEK.[I]	FALSE	1	1	1	P0AEK2	P0AEK2 [55-72]	0	1932	4.25	K.GLMLNVTDPASIESVLEK.I	[55-72]
High	[K].GLMLNVTDPASIESVLEK.[I]	FALSE	1	1	1	P0AEK2	P0AEK2 [55-72]	0	1916	3.56	K.GLMLNVTDPASIESVLEK.I	[55-72]
High	[R].AEFGEVDILVNNAGITR.[D]	FALSE	1	1	1	P0AEK2	P0AEK2 [75-91]	0	1817.94	3.54	R.AEFGEVDILVNNAGITR.D	[75-91]
High	[R].MKDEEWNDIIETNLSSVFR.[L]	FALSE	1	1	1	P0AEK2	P0AEK2 [98-116]	1	2342.1	3.21	R.MKDEEWNDIIETNLSSVFR.L	[98-116]
High	[R].AIAETLAAR.[G]	FALSE	1	1	1	P0AEK2	P0AEK2 [20-28]	0	915.526	2.4	R.AIAETLAAR.G	[20-28]
High	[R].MKDEEWNDIIETNLSSVFR.[L]	FALSE	1	1	1	P0AEK2	P0AEK2 [98-116]	1	2326.1	1.91	R.MKDEEWNDIIETNLSSVFR.L	[98-116]
High	[K].AGLIGFSK.[S]	FALSE	1	1	1	P0AEK2	P0AEK2 [156-163]	0	792.461	1.88	K.AGLIGFSK.S	[156-163]
High	[K].IALVTGASR.[G]	FALSE	1	1	1	P0AEK2	P0AEK2 [7-15]	0	887.531	1.8	K.IALVTGASR.G	[7-15]
High	[K].VIGTATSENGAQAISDYLGANGK.[G]	FALSE	1	1	1	P0AEK2	P0AEK2 [32-54]	0	2237.1	1.56	K.VIGTATSENGAQAISDYLGANGK.G	[32-54]
P0A912	Peptidoglycan-associated lipoprotein OS=Escherichia coli (strain K12) OX=83333 GN=pal PE=1 SV=1	49	6	9	6	1	173	18.8	6.8	24.6
Confidence	Annotated Sequence	Contaminant	# Protein Groups	# Proteins	# PSMs	Master Protein Accessions	Positions in Master Proteins	# Missed Cleavages	Theo. MH+ [Da]	XCorr (by Search Engine): Sequest HT	Sequence in Protein	Positions in Protein
High	[R].LQMQQLQQNNIVYFDLDKYDIR.[S]	FALSE	1	1	1	P0A912	P0A912 [60-81]	1	2801.39	4.87	R.LQMQQLQQNNIVYFDLDKYDIR.S	[60-81]
High	[K].GVSADQISIVSYGK.[E]	FALSE	1	1	1	P0A912	P0A912 [137-150]	0	1423.74	3.47	K.GVSADQISIVSYGK.E	[137-150]
High	[K].EKPAVLGHDEAAYSK.[N]	FALSE	1	1	3	P0A912	P0A912 [151-165]	0	1614.81	3.37	K.EKPAVLGHDEAAYSK.N	[151-165]
High	[R].GTPEYNISLGER.[R]	FALSE	1	1	1	P0A912	P0A912 [113-124]	0	1335.65	2.43	R.GTPEYNISLGER.R	[113-124]
High	[R].SDFAQMLDAHANFLR.[S]	FALSE	1	1	1	P0A912	P0A912 [82-96]	0	1735.82	2.36	R.SDFAQMLDAHANFLR.S	[82-96]
High	[R].SDFAQMLDAHANFLR.[S]	FALSE	1	1	1	P0A912	P0A912 [82-96]	0	1751.82	2.23	R.SDFAQMLDAHANFLR.S	[82-96]
High	[K].MYLQGK.[G]	FALSE	1	1	1	P0A912	P0A912 [131-136]	0	739.381	1.32	K.MYLQGK.G	[131-136]
P0AG27	Uncharacterized protein YibN OS=Escherichia coli (strain K12) OX=83333 GN=yibN PE=1 SV=1	60	7	8	7	1	143	15.6	9.33	13.68
Confidence	Annotated Sequence	Contaminant	# Protein Groups	# Proteins	# PSMs	Master Protein Accessions	Positions in Master Proteins	# Missed Cleavages	Theo. MH+ [Da]	XCorr (by Search Engine): Sequest HT	Sequence in Protein	Positions in Protein
High	[R].LINKEDAVVVDLR.[Q]	FALSE	1	1	1	P0AG27	P0AG27 [48-60]	1	1483.85	3.55	R.LINKEDAVVVDLR.Q	[48-60]
High	[K].EGVAGWAGENLPLVR.[G]	FALSE	1	1	1	P0AG27	P0AG27 [127-141]	0	1567.82	3.08	K.EGVAGWAGENLPLVR.G	[127-141]
High	[R].KGHIAGSINLLPSEIK.[A]	FALSE	1	1	1	P0AG27	P0AG27 [67-82]	1	1676.97	2.74	R.KGHIAGSINLLPSEIK.A	[67-82]
High	[K].EDAVVVDLR.[Q]	FALSE	1	1	1	P0AG27	P0AG27 [52-60]	0	1015.54	2.18	K.EDAVVVDLR.Q	[52-60]
High	[K].ANNVGELEK.[H]	FALSE	1	1	1	P0AG27	P0AG27 [83-91]	0	973.495	2.14	K.ANNVGELEK.H	[83-91]
High	[K].DKPVIVVDGSGMQCQEPANALTK.[A]	FALSE	1	1	1	P0AG27	P0AG27 [94-116]	0	2474.19	1.39	K.DKPVIVVDGSGMQCQEPANALTK.A	[94-116]
High	[K].ANNVGELEK.[H]	FALSE	1	1	1	P0AG27	P0AG27 [83-91]	0	974.479	1.38	K.ANNVGELEK.H	[83-91]
High	[K].AGFAQVFVLK.[E]	FALSE	1	1	1	P0AG27	P0AG27 [117-126]	0	1079.62	1.37	K.AGFAQVFVLK.E	[117-126]
P0AGD3	Superoxide dismutase [Fe] OS=Escherichia coli (strain K12) OX=83333 GN=sodB PE=1 SV=2	39	6	8	6	1	193	21.3	5.95	20.88
Confidence	Annotated Sequence	Contaminant	# Protein Groups	# Proteins	# PSMs	Master Protein Accessions	Positions in Master Proteins	# Missed Cleavages	Theo. MH+ [Da]	XCorr (by Search Engine): Sequest HT	Sequence in Protein	Positions in Protein
High	[K].DALAPHISAETIEYHYGK.[H]	FALSE	1	1	2	P0AGD3	P0AGD3 [13-30]	0	2014.99	4.46	K.DALAPHISAETIEYHYGK.H	[13-30]
High	[K].VAEAIAASFGSFADFK.[A]	FALSE	1	1	1	P0AGD3	P0AGD3 [93-108]	0	1630.81	3.72	K.VAEAIAASFGSFADFK.A	[93-108]
High	[K].HHQTYVTNLNNLIK.[G]	FALSE	1	1	1	P0AGD3	P0AGD3 [31-44]	0	1694.9	3.1	K.HHQTYVTNLNNLIK.G	[31-44]
High	[K].NFGSGWTWLVK.[N]	FALSE	1	1	1	P0AGD3	P0AGD3 [118-128]	0	1294.66	2.37	K.NFGSGWTWLVK.N	[118-128]
High	[K].AQFTDAAIK.[N]	FALSE	1	1	1	P0AGD3	P0AGD3 [109-117]	0	964.51	2.23	K.AQFTDAAIK.N	[109-117]
High	[K].AQFTDAAIK.[N]	FALSE	1	1	1	P0AGD3	P0AGD3 [109-117]	0	965.494	1.63	K.AQFTDAAIK.N	[109-117]
High	[K].SLEEIIR.[S]	FALSE	1	1	1	P0AGD3	P0AGD3 [52-58]	0	859.488	1.49	K.SLEEIIR.S	[52-58]
P0A6Q3	3-hydroxydecanoyl-[acyl-carrier-protein] dehydratase OS=Escherichia coli (strain K12) OX=83333 GN=fabA PE=1 SV=2	39	7	8	7	1	172	19	6.57	16.7
Confidence	Annotated Sequence	Contaminant	# Protein Groups	# Proteins	# PSMs	Master Protein Accessions	Positions in Master Proteins	# Missed Cleavages	Theo. MH+ [Da]	XCorr (by Search Engine): Sequest HT	Sequence in Protein	Positions in Protein
High	[R].LIMGLADGEVLVDGR.[L]	FALSE	1	1	1	P0A6Q3	P0A6Q3 [139-153]	0	1573.83	3.23	R.LIMGLADGEVLVDGR.L	[139-153]
High	[R].LIMGLADGEVLVDGR.[L]	FALSE	1	1	1	P0A6Q3	P0A6Q3 [139-153]	0	1557.83	3.15	R.LIMGLADGEVLVDGR.L	[139-153]
High	[K].EDLLASGR.[G]	FALSE	1	1	1	P0A6Q3	P0A6Q3 [11-18]	0	860.447	2.32	K.EDLLASGR.G	[11-18]
High	[R].LIYTASDLK.[V]	FALSE	1	1	1	P0A6Q3	P0A6Q3 [154-162]	0	1023.57	2.09	R.LIYTASDLK.V	[154-162]
High	[K].MTETGGNFDK.[G]	FALSE	1	1	1	P0A6Q3	P0A6Q3 [43-52]	0	1099.47	2.07	K.MTETGGNFDK.G	[43-52]
High	[K].FTGQVLPTAK.[K]	FALSE	1	1	1	P0A6Q3	P0A6Q3 [114-123]	0	1061.6	2.05	K.FTGQVLPTAK.K	[114-123]
High	[R].ALGVGEVK.[F]	FALSE	1	1	1	P0A6Q3	P0A6Q3 [106-113]	0	772.456	1.77	R.ALGVGEVK.F	[106-113]
High	[R].GELFGAK.[G]	FALSE	1	1	1	P0A6Q3	P0A6Q3 [19-25]	0	721.388	1.59	R.GELFGAK.G	[19-25]
P0A7L3	50S ribosomal protein L20 OS=Escherichia coli (strain K12) OX=83333 GN=rplT PE=1 SV=2	42	7	8	7	1	118	13.5	11.47	9.94
Confidence	Annotated Sequence	Contaminant	# Protein Groups	# Proteins	# PSMs	Master Protein Accessions	Positions in Master Proteins	# Missed Cleavages	Theo. MH+ [Da]	XCorr (by Search Engine): Sequest HT	Sequence in Protein	Positions in Protein
High	[K].ILADIAVFDK.[V]	FALSE	1	1	1	P0A7L3	P0A7L3 [94-103]	0	1104.63	2.36	K.ILADIAVFDK.V	[94-103]
High	[K].VAFTALVEK.[A]	FALSE	1	1	1	P0A7L3	P0A7L3 [104-112]	0	977.567	2.14	K.VAFTALVEK.A	[104-112]
High	[R].VAFQAVIK.[A]	FALSE	1	1	1	P0A7L3	P0A7L3 [34-41]	0	876.519	1.86	R.VAFQAVIK.A	[34-41]
High	[K].ASVEIDR.[K]	FALSE	1	1	1	P0A7L3	P0A7L3 [86-92]	0	789.41	1.85	K.ASVEIDR.K	[86-92]
High	[R].QNGISYSK.[F]	FALSE	1	1	2	P0A7L3	P0A7L3 [71-78]	0	897.431	1.73	R.QNGISYSK.F	[71-78]
High	[R].QLWIAR.[I]	FALSE	1	1	1	P0A7L3	P0A7L3 [59-64]	0	786.462	1.49	R.QLWIAR.I	[59-64]
High	[R].KILADIAVFDK.[V]	FALSE	1	1	1	P0A7L3	P0A7L3 [93-103]	1	1232.72	1.43	R.KILADIAVFDK.V	[93-103]
P09372	Protein GrpE OS=Escherichia coli (strain K12) OX=83333 GN=grpE PE=1 SV=1	35	6	8	6	1	197	21.8	4.75	14.26
Confidence	Annotated Sequence	Contaminant	# Protein Groups	# Proteins	# PSMs	Master Protein Accessions	Positions in Master Proteins	# Missed Cleavages	Theo. MH+ [Da]	XCorr (by Search Engine): Sequest HT	Sequence in Protein	Positions in Protein
High	[K].TPEGQAPEEIIMDQHEEIEAVEPEASAEQVDPR.[D]	FALSE	1	1	1	P09372	P09372 [8-40]	0	3689.68	3.03	K.TPEGQAPEEIIMDQHEEIEAVEPEASAEQVDPR.D	[8-40]
High	[K].FINELLPVIDSLDR.[A]	FALSE	1	1	2	P09372	P09372 [91-104]	0	1643.9	2.91	K.FINELLPVIDSLDR.A	[91-104]
High	[R].RTELDIEK.[A]	FALSE	1	1	1	P09372	P09372 [75-82]	1	1003.54	2.28	R.RTELDIEK.A	[75-82]
High	[R].TELDIEK.[A]	FALSE	1	1	1	P09372	P09372 [76-82]	0	847.441	1.79	R.TELDIEK.A	[76-82]
High	[K].SMLDVVR.[K]	FALSE	1	1	1	P09372	P09372 [129-135]	0	835.434	1.63	K.SMLDVVR.K	[129-135]
High	[K].SMLDVVR.[K]	FALSE	1	1	1	P09372	P09372 [129-135]	0	819.439	1.44	K.SMLDVVR.K	[129-135]
High	[K].AEMENLR.[R]	FALSE	1	1	1	P09372	P09372 [67-73]	0	862.409	1.19	K.AEMENLR.R	[67-73]
P0A9Q1	Aerobic respiration control protein ArcA OS=Escherichia coli (strain K12) OX=83333 GN=arcA PE=1 SV=1	32	6	8	6	1	238	27.3	5.33	13.05
Confidence	Annotated Sequence	Contaminant	# Protein Groups	# Proteins	# PSMs	Master Protein Accessions	Positions in Master Proteins	# Missed Cleavages	Theo. MH+ [Da]	XCorr (by Search Engine): Sequest HT	Sequence in Protein	Positions in Protein
High	[K].ILGLEIGADDYITKPFNPR.[E]	FALSE	1	1	1	P0A9Q1	P0A9Q1 [90-108]	0	2132.14	4.56	K.ILGLEIGADDYITKPFNPR.E	[90-108]
High	[R].EQANVALMFLTGR.[D]	FALSE	1	1	1	P0A9Q1	P0A9Q1 [71-83]	0	1465.75	2.54	R.EQANVALMFLTGR.D	[71-83]
High	[R].EQANVALMFLTGR.[D]	FALSE	1	1	1	P0A9Q1	P0A9Q1 [71-83]	0	1449.75	2.46	R.EQANVALMFLTGR.D	[71-83]
High	[K].FNGWELDINSR.[S]	FALSE	1	1	1	P0A9Q1	P0A9Q1 [139-149]	0	1350.64	1.88	K.FNGWELDINSR.S	[139-149]
High	[K].NGLLLAR.[E]	FALSE	1	1	2	P0A9Q1	P0A9Q1 [61-67]	0	757.457	1.61	K.NGLLLAR.E	[61-67]
High	[R].SLIGPDGEQYKLPR.[S]	FALSE	1	1	1	P0A9Q1	P0A9Q1 [150-163]	1	1572.84	1.45	R.SLIGPDGEQYKLPR.S	[150-163]
High	[R].AMLHFCENPGK.[I]	FALSE	1	1	1	P0A9Q1	P0A9Q1 [168-178]	0	1319.59	1.2	R.AMLHFCENPGK.I	[168-178]
P0AE52	Peroxiredoxin Bcp OS=Escherichia coli (strain K12) OX=83333 GN=bcp PE=1 SV=1	55	6	8	6	1	156	17.6	5.24	11.81
Confidence	Annotated Sequence	Contaminant	# Protein Groups	# Proteins	# PSMs	Master Protein Accessions	Positions in Master Proteins	# Missed Cleavages	Theo. MH+ [Da]	XCorr (by Search Engine): Sequest HT	Sequence in Protein	Positions in Protein
High	[K].AGVDVLGISTDKPEK.[L]	FALSE	1	1	2	P0AE52	P0AE52 [63-77]	0	1528.82	3.14	K.AGVDVLGISTDKPEK.L	[63-77]
High	[K].TSNHHDVVLNWLK.[E]	FALSE	1	1	2	P0AE52	P0AE52 [141-153]	0	1562.81	2.12	K.TSNHHDVVLNWLK.E	[141-153]
High	[K].AMTPGCTVQACGLR.[D]	FALSE	1	1	1	P0AE52	P0AE52 [41-54]	0	1537.69	2.07	K.AMTPGCTVQACGLR.D	[41-54]
High	[K].ELLNFTLLSDEDHQVCEQFGVWGEK.[S]	FALSE	1	1	1	P0AE52	P0AE52 [85-109]	0	2993.4	1.95	K.ELLNFTLLSDEDHQVCEQFGVWGEK.S	[85-109]
High	[R].ISFLIDADGK.[I]	FALSE	1	1	1	P0AE52	P0AE52 [122-131]	0	1078.58	1.71	R.ISFLIDADGK.I	[122-131]
High	[K].IEHVFDDFK.[T]	FALSE	1	1	1	P0AE52	P0AE52 [132-140]	0	1149.56	1.19	K.IEHVFDDFK.T	[132-140]
A7ZZ66	UPF0227 protein YcfP OS=Escherichia coli O9:H4 (strain HS) OX=331112 GN=ycfP PE=3 SV=1	46	6	7	6	1	180	21.2	6.61	15.72
Confidence	Annotated Sequence	Contaminant	# Protein Groups	# Proteins	# PSMs	Master Protein Accessions	Positions in Master Proteins	# Missed Cleavages	Theo. MH+ [Da]	XCorr (by Search Engine): Sequest HT	Sequence in Protein	Positions in Protein
High	[K].IDRPEEYADIATK.[C]	FALSE	1	4	2	A7ZZ66	A7ZZ66 [102-114]	0	1520.76	2.82	K.IDRPEEYADIATK.C	[102-114]
High	[K].VLQLQFIDPDVR.[L]	FALSE	1	4	1	A7ZZ66	A7ZZ66 [19-30]	0	1442.8	2.59	K.VLQLQFIDPDVR.L	[19-30]
High	[K].MLQLNVDERPLICGVGLGGYWAER.[I]	FALSE	1	3	1	A7ZZ66	A7ZZ66 [53-76]	0	2762.38	2.41	K.MLQLNVDERPLICGVGLGGYWAER.I	[53-76]
High	[R].QVIFNPNLFPYENMEGK.[I]	FALSE	1	3	1	A7ZZ66	A7ZZ66 [85-101]	0	2055.98	1.97	R.QVIFNPNLFPYENMEGK.I	[85-101]
High	[R].IGFLCDIR.[Q]	FALSE	1	4	1	A7ZZ66	A7ZZ66 [77-84]	0	993.519	1.64	R.IGFLCDIR.Q	[77-84]
High	[K].NISPHLQR.[I]	FALSE	1	4	1	A7ZZ66	A7ZZ66 [165-172]	0	964.532	1.62	K.NISPHLQR.I	[165-172]
P0A7J3	50S ribosomal protein L10 OS=Escherichia coli (strain K12) OX=83333 GN=rplJ PE=1 SV=2	52	7	7	7	1	165	17.7	8.98	20.07
Confidence	Annotated Sequence	Contaminant	# Protein Groups	# Proteins	# PSMs	Master Protein Accessions	Positions in Master Proteins	# Missed Cleavages	Theo. MH+ [Da]	XCorr (by Search Engine): Sequest HT	Sequence in Protein	Positions in Protein
High	[K].AAAFEGELIPASQIDR.[L]	FALSE	1	1	1	P0A7J3	P0A7J3 [110-125]	0	1687.86	4.11	K.AAAFEGELIPASQIDR.L	[110-125]
High	[K].DAFVGPTLIAYSMEHPGAAAR.[L]	FALSE	1	1	1	P0A7J3	P0A7J3 [74-94]	0	2190.06	3.43	K.DAFVGPTLIAYSMEHPGAAAR.L	[74-94]
High	[K].GALSAVVADSR.[G]	FALSE	1	1	1	P0A7J3	P0A7J3 [21-31]	0	1045.56	3.31	K.GALSAVVADSR.G	[21-31]
High	[K].QAIVAEVSEVAK.[G]	FALSE	1	1	1	P0A7J3	P0A7J3 [9-20]	0	1243.69	3.2	K.QAIVAEVSEVAK.G	[9-20]
High	[R].AVEGTPFECLK.[D]	FALSE	1	1	1	P0A7J3	P0A7J3 [63-73]	0	1250.61	2.22	R.AVEGTPFECLK.D	[63-73]
High	[R].RAVEGTPFECLK.[D]	FALSE	1	1	1	P0A7J3	P0A7J3 [62-73]	1	1406.71	1.97	R.RAVEGTPFECLK.D	[62-73]
High	[R].LATLPTYEEAIAR.[L]	FALSE	1	1	1	P0A7J3	P0A7J3 [126-138]	0	1447.78	1.83	R.LATLPTYEEAIAR.L	[126-138]
P0AEU7	Chaperone protein Skp OS=Escherichia coli (strain K12) OX=83333 GN=skp PE=1 SV=1	27	4	7	4	1	161	17.7	9.7	16.24
Confidence	Annotated Sequence	Contaminant	# Protein Groups	# Proteins	# PSMs	Master Protein Accessions	Positions in Master Proteins	# Missed Cleavages	Theo. MH+ [Da]	XCorr (by Search Engine): Sequest HT	Sequence in Protein	Positions in Protein
High	[K].IAIVNMGSLFQQVAQK.[T]	FALSE	1	1	2	P0AEU7	P0AEU7 [24-39]	0	1746.96	4.03	K.IAIVNMGSLFQQVAQK.T	[24-39]
High	[K].IAIVNMGSLFQQVAQK.[T]	FALSE	1	1	2	P0AEU7	P0AEU7 [24-39]	0	1762.95	3.24	K.IAIVNMGSLFQQVAQK.T	[24-39]
High	[K].TGVSNTLENEFK.[G]	FALSE	1	1	1	P0AEU7	P0AEU7 [40-51]	0	1338.65	2.4	K.TGVSNTLENEFK.G	[40-51]
High	[R].METDLQAK.[M]	FALSE	1	1	1	P0AEU7	P0AEU7 [60-67]	0	935.45	1.67	R.METDLQAK.M	[60-67]
High	[K].DITADVLK.[Q]	FALSE	1	1	1	P0AEU7	P0AEU7 [151-158]	0	874.488	1.55	K.DITADVLK.Q	[151-158]
P0A8W8	UPF0304 protein YfbU OS=Escherichia coli (strain K12) OX=83333 GN=yfbU PE=1 SV=1	32	6	7	6	1	164	19.5	6.52	8.5
Confidence	Annotated Sequence	Contaminant	# Protein Groups	# Proteins	# PSMs	Master Protein Accessions	Positions in Master Proteins	# Missed Cleavages	Theo. MH+ [Da]	XCorr (by Search Engine): Sequest HT	Sequence in Protein	Positions in Protein
High	[R].RVTFLGFDAATEAR.[Y]	FALSE	1	1	2	P0A8W8	P0A8W8 [89-102]	1	1553.81	2.65	R.RVTFLGFDAATEAR.Y	[89-102]
High	[R].VTFLGFDAATEAR.[Y]	FALSE	1	1	1	P0A8W8	P0A8W8 [90-102]	0	1397.71	1.72	R.VTFLGFDAATEAR.Y	[90-102]
High	[R].FMVNVEGR.[Y]	FALSE	1	1	1	P0A8W8	P0A8W8 [109-116]	0	951.472	1.7	R.FMVNVEGR.Y	[109-116]
High	[R].MLNVWHACPR.[Q]	FALSE	1	1	1	P0A8W8	P0A8W8 [140-149]	0	1299.61	1.6	R.MLNVWHACPR.Q	[140-149]
High	[K].MMTMLDPANAER.[Y]	FALSE	1	1	1	P0A8W8	P0A8W8 [17-28]	0	1427.6	1.5	K.MMTMLDPANAER.Y	[17-28]
High	[R].LILSNQYK.[M]	FALSE	1	1	1	P0A8W8	P0A8W8 [9-16]	0	978.562	1.31	R.LILSNQYK.M	[9-16]
P0A763	Nucleoside diphosphate kinase OS=Escherichia coli (strain K12) OX=83333 GN=ndk PE=1 SV=2	50	5	7	5	1	143	15.5	5.81	13.05
Confidence	Annotated Sequence	Contaminant	# Protein Groups	# Proteins	# PSMs	Master Protein Accessions	Positions in Master Proteins	# Missed Cleavages	Theo. MH+ [Da]	XCorr (by Search Engine): Sequest HT	Sequence in Protein	Positions in Protein
High	[R].ADYADSLTENGTHGSDSVESAAR.[E]	FALSE	1	1	1	P0A763	P0A763 [105-127]	0	2354	2.84	R.ADYADSLTENGTHGSDSVESAAR.E	[105-127]
High	[R].DLLGATNPANALAGTLR.[A]	FALSE	1	1	1	P0A763	P0A763 [88-104]	0	1667.91	2.52	R.DLLGATNPANALAGTLR.A	[88-104]
High	[K].MLHLTVEQAR.[G]	FALSE	1	1	1	P0A763	P0A763 [39-48]	0	1197.64	2.11	K.MLHLTVEQAR.G	[39-48]
High	[R].ADYADSLTENGTHGSDSVESAAR.[E]	FALSE	1	1	2	P0A763	P0A763 [105-127]	0	2353.02	2.06	R.ADYADSLTENGTHGSDSVESAAR.E	[105-127]
High	[K].NVIGNIFAR.[F]	FALSE	1	1	1	P0A763	P0A763 [18-26]	0	1003.57	1.73	K.NVIGNIFAR.F	[18-26]
High	[R].TFSIIKPNAVAK.[N]	FALSE	1	1	1	P0A763	P0A763 [6-17]	0	1288.76	1.6	R.TFSIIKPNAVAK.N	[6-17]
P0A9M2	Hypoxanthine phosphoribosyltransferase OS=Escherichia coli (strain K12) OX=83333 GN=hpt PE=1 SV=1	27	5	7	4	1	178	20.1	5.2	15.34
Confidence	Annotated Sequence	Contaminant	# Protein Groups	# Proteins	# PSMs	Master Protein Accessions	Positions in Master Proteins	# Missed Cleavages	Theo. MH+ [Da]	XCorr (by Search Engine): Sequest HT	Sequence in Protein	Positions in Protein
High	[R].GKDVLIVEDIIDSGNTLSK.[V]	FALSE	1	1	2	P0A9M2	P0A9M2 [92-110]	1	2016.09	4.35	R.GKDVLIVEDIIDSGNTLSK.V	[92-110]
High	[K].SLAICTLLDKPSR.[R]	FALSE	1	1	2	P0A9M2	P0A9M2 [122-134]	0	1473.81	2.99	K.SLAICTLLDKPSR.R	[122-134]
High	[R].HLPYIGK.[V]	FALSE	1	1	1	P0A9M2	P0A9M2 [166-172]	0	827.477	1.68	R.HLPYIGK.V	[166-172]
High	[R].ELLSIR.[IE]	FALSE	2	2	2	P0ACS5; P0A9M2	P0ACS5 [66-71]; P0A9M2 [113-118]	0	730.446	1.21	R.EILSLR.E	[113-118]
High	[R].EILSLREPK.[S]	FALSE	1	1	1	P0A9M2	P0A9M2 [113-121]	1	1084.64	0.88	R.EILSLREPK.S	[113-121]
P0ADW3	Inner membrane protein YhcB OS=Escherichia coli (strain K12) OX=83333 GN=yhcB PE=1 SV=2	56	5	7	5	1	132	15	5.88	12.63
Confidence	Annotated Sequence	Contaminant	# Protein Groups	# Proteins	# PSMs	Master Protein Accessions	Positions in Master Proteins	# Missed Cleavages	Theo. MH+ [Da]	XCorr (by Search Engine): Sequest HT	Sequence in Protein	Positions in Protein
High	[K].SSSSLLPELSAEANPFR.[N]	FALSE	1	1	1	P0ADW3	P0ADW3 [80-96]	0	1804.91	3.7	K.SSSSLLPELSAEANPFR.N	[80-96]
High	[R].QQQALQYELEK.[N]	FALSE	1	1	1	P0ADW3	P0ADW3 [30-40]	0	1377.7	3.09	R.QQQALQYELEK.N	[30-40]
High	[K].AELDEYREELVSHFAR.[S]	FALSE	1	1	2	P0ADW3	P0ADW3 [43-58]	1	1963.95	2.09	K.AELDEYREELVSHFAR.S	[43-58]
High	[R].SAELLDTMAHDYR.[Q]	FALSE	1	1	2	P0ADW3	P0ADW3 [59-71]	0	1537.7	2.09	R.SAELLDTMAHDYR.Q	[59-71]
High	[R].LAESEASNDQAPVQMPR.[D]	FALSE	1	1	1	P0ADW3	P0ADW3 [99-115]	0	1858.86	1.66	R.LAESEASNDQAPVQMPR.D	[99-115]
P69776	Major outer membrane prolipoprotein Lpp OS=Escherichia coli (strain K12) OX=83333 GN=lpp PE=1 SV=1	33	2	7	2	1	78	8.3	9.25	12.8
Confidence	Annotated Sequence	Contaminant	# Protein Groups	# Proteins	# PSMs	Master Protein Accessions	Positions in Master Proteins	# Missed Cleavages	Theo. MH+ [Da]	XCorr (by Search Engine): Sequest HT	Sequence in Protein	Positions in Protein
High	[K].IDQLSSDVQTLNAK.[V]	FALSE	1	1	2	P69776	P69776 [27-40]	0	1532.78	3.34	K.IDQLSSDVQTLNAK.V	[27-40]
High	[K].VDQLSNDVNAMR.[S]	FALSE	1	1	1	P69776	P69776 [41-52]	0	1377.64	2.89	K.VDQLSNDVNAMR.S	[41-52]
High	[K].VDQLSNDVNAMR.[S]	FALSE	1	1	1	P69776	P69776 [41-52]	0	1361.65	2.78	K.VDQLSNDVNAMR.S	[41-52]
High	[K].VDQLSNDVNAMR.[S]	FALSE	1	1	2	P69776	P69776 [41-52]	0	1378.63	2.13	K.VDQLSNDVNAMR.S	[41-52]
High	[K].VDQLSNDVNAMR.[S]	FALSE	1	1	1	P69776	P69776 [41-52]	0	1362.63	1.37	K.VDQLSNDVNAMR.S	[41-52]
P37903	Universal stress protein F OS=Escherichia coli (strain K12) OX=83333 GN=uspF PE=1 SV=2	29	5	7	5	1	144	16	5.96	15.99
Confidence	Annotated Sequence	Contaminant	# Protein Groups	# Proteins	# PSMs	Master Protein Accessions	Positions in Master Proteins	# Missed Cleavages	Theo. MH+ [Da]	XCorr (by Search Engine): Sequest HT	Sequence in Protein	Positions in Protein
High	[R].TILVPIDISDSELTQR.[V]	FALSE	1	1	1	P37903	P37903 [4-19]	0	1799.97	3.47	R.TILVPIDISDSELTQR.V	[4-19]
High	[R].VISHVEEEAK.[I]	FALSE	1	1	2	P37903	P37903 [20-29]	0	1140.59	2.55	R.VISHVEEEAK.I	[20-29]
High	[K].SQLEEIIKK.[F]	FALSE	1	1	2	P37903	P37903 [70-78]	1	1087.64	2.06	K.SQLEEIIKK.F	[70-78]
High	[K].SQLEEIIK.[K]	FALSE	1	1	1	P37903	P37903 [70-77]	0	959.541	1.82	K.SQLEEIIK.K	[70-77]
High	[K].FKLPTDR.[V]	FALSE	1	1	1	P37903	P37903 [79-85]	1	876.494	1.69	K.FKLPTDR.V	[79-85]
P0A6Q6	3-hydroxyacyl-[acyl-carrier-protein] dehydratase FabZ OS=Escherichia coli (strain K12) OX=83333 GN=fabZ PE=1 SV=1	48	7	7	7	1	151	17	7.39	14.48
Confidence	Annotated Sequence	Contaminant	# Protein Groups	# Proteins	# PSMs	Master Protein Accessions	Positions in Master Proteins	# Missed Cleavages	Theo. MH+ [Da]	XCorr (by Search Engine): Sequest HT	Sequence in Protein	Positions in Protein
High	[K].LEPGELYYFAGIDEAR.[F]	FALSE	1	1	1	P0A6Q6	P0A6Q6 [85-100]	0	1842.89	3.44	K.LEPGELYYFAGIDEAR.F	[85-100]
High	[R].FKRPVVPGDQMIMEVTFEK.[T]	FALSE	1	1	1	P0A6Q6	P0A6Q6 [101-119]	1	2283.15	3.33	R.FKRPVVPGDQMIMEVTFEK.T	[101-119]
High	[R].VLDFEEGR.[F]	FALSE	1	1	1	P0A6Q6	P0A6Q6 [29-36]	0	964.473	2.08	R.VLDFEEGR.F	[29-36]
High	[R].FPFLLVDR.[V]	FALSE	1	1	1	P0A6Q6	P0A6Q6 [21-28]	0	1006.57	1.95	R.FPFLLVDR.V	[21-28]
High	[K].GVALVDGK.[V]	FALSE	1	1	1	P0A6Q6	P0A6Q6 [129-136]	0	758.441	1.93	K.GVALVDGK.V	[129-136]
High	[R].FKGVALVDGK.[V]	FALSE	1	1	1	P0A6Q6	P0A6Q6 [127-136]	1	1033.6	1.75	R.FKGVALVDGK.V	[127-136]
High	[K].VVCEATMMCAR.[S]	FALSE	1	1	1	P0A6Q6	P0A6Q6 [137-147]	0	1359.55	1.09	K.VVCEATMMCAR.S	[137-147]
P0A9H1	G/U mismatch-specific DNA glycosylase OS=Escherichia coli (strain K12) OX=83333 GN=mug PE=1 SV=1	45	6	7	6	1	168	18.7	9.07	10.15
Confidence	Annotated Sequence	Contaminant	# Protein Groups	# Proteins	# PSMs	Master Protein Accessions	Positions in Master Proteins	# Missed Cleavages	Theo. MH+ [Da]	XCorr (by Search Engine): Sequest HT	Sequence in Protein	Positions in Protein
High	[-].MVEDILAPGLR.[V]	FALSE	1	1	1	P0A9H1	P0A9H1 [1-11]	0	1229.66	2.32	-.MVEDILAPGLR.V	[1-11]
High	[R].VVFCGINPGLSSAGTGFPFAHPANR.[F]	FALSE	1	1	1	P0A9H1	P0A9H1 [12-36]	0	2574.26	2.14	R.VVFCGINPGLSSAGTGFPFAHPANR.F	[12-36]
High	[K].LVDRPTVQANEVSK.[Q]	FALSE	1	1	2	P0A9H1	P0A9H1 [69-82]	0	1555.84	2.1	K.LVDRPTVQANEVSK.Q	[69-82]
High	[R].ELDQALVVR.[G]	FALSE	1	1	1	P0A9H1	P0A9H1 [158-166]	0	1042.59	1.97	R.ELDQALVVR.G	[158-166]
High	[K].QAYEQGFSQR.[G]	FALSE	1	1	1	P0A9H1	P0A9H1 [110-119]	0	1213.56	1.62	K.QAYEQGFSQR.G	[110-119]
High	[K].LVEAYR.[E]	FALSE	1	1	1	P0A9H1	P0A9H1 [152-157]	0	750.414	1.52	K.LVEAYR.E	[152-157]
P60723	50S ribosomal protein L4 OS=Escherichia coli (strain K12) OX=83333 GN=rplD PE=1 SV=1	31	5	7	5	1	201	22.1	9.73	17.24
Confidence	Annotated Sequence	Contaminant	# Protein Groups	# Proteins	# PSMs	Master Protein Accessions	Positions in Master Proteins	# Missed Cleavages	Theo. MH+ [Da]	XCorr (by Search Engine): Sequest HT	Sequence in Protein	Positions in Protein
High	[R].DFNEALVHQVVVAYAAGAR.[Q]	FALSE	1	1	2	P60723	P60723 [22-40]	0	2030.05	4.36	R.DFNEALVHQVVVAYAAGAR.Q	[22-40]
High	[K].DAQSALTVSETTFGR.[D]	FALSE	1	1	1	P60723	P60723 [7-21]	0	1582.77	3.88	K.DAQSALTVSETTFGR.D	[7-21]
High	[R].DATGIDPVSLIAFDK.[V]	FALSE	1	1	1	P60723	P60723 [171-185]	0	1561.81	3.37	R.DATGIDPVSLIAFDK.V	[171-185]
High	[K].FSVEAPK.[T]	FALSE	1	1	1	P60723	P60723 [124-130]	0	777.414	1.75	K.FSVEAPK.T	[124-130]
High	[-].MELVLK.[D]	FALSE	1	1	1	P60723	P60723 [1-6]	0	732.432	1.46	-.MELVLK.D	[1-6]
High	[-].MELVLK.[D]	FALSE	1	1	1	P60723	P60723 [1-6]	0	748.427	1.29	-.MELVLK.D	[1-6]
P0ABB4	ATP synthase subunit beta OS=Escherichia coli (strain K12) OX=83333 GN=atpD PE=1 SV=2	17	6	7	6	1	460	50.3	5.01	18.45
Confidence	Annotated Sequence	Contaminant	# Protein Groups	# Proteins	# PSMs	Master Protein Accessions	Positions in Master Proteins	# Missed Cleavages	Theo. MH+ [Da]	XCorr (by Search Engine): Sequest HT	Sequence in Protein	Positions in Protein
High	[R].QIASLGIYPAVDPLDSTSR.[Q]	FALSE	1	1	1	P0ABB4	P0ABB4 [325-343]	0	2003.04	4.41	R.QIASLGIYPAVDPLDSTSR.Q	[325-343]
High	[R].FLSQPFFVAEVFTGSPGK.[Y]	FALSE	1	1	1	P0ABB4	P0ABB4 [400-417]	0	1958.01	3.6	R.FLSQPFFVAEVFTGSPGK.Y	[400-417]
High	[K].DLEHPIEVPVGK.[A]	FALSE	1	1	2	P0ABB4	P0ABB4 [71-82]	0	1332.72	3.51	K.DLEHPIEVPVGK.A	[71-82]
High	[K].VGLFGGAGVGK.[T]	FALSE	1	1	1	P0ABB4	P0ABB4 [146-156]	0	961.547	2.57	K.VGLFGGAGVGK.T	[146-156]
High	[R].GVQSILQR.[Y]	FALSE	1	1	1	P0ABB4	P0ABB4 [360-367]	0	900.526	1.94	R.GVQSILQR.Y	[360-367]
High	[K].TVNMMELIR.[N]	FALSE	1	1	1	P0ABB4	P0ABB4 [157-165]	0	1138.56	0.76	K.TVNMMELIR.N	[157-165]
P0AAI3	ATP-dependent zinc metalloprotease FtsH OS=Escherichia coli (strain K12) OX=83333 GN=ftsH PE=1 SV=1	14	7	7	7	1	644	70.7	6.24	6.81
Confidence	Annotated Sequence	Contaminant	# Protein Groups	# Proteins	# PSMs	Master Protein Accessions	Positions in Master Proteins	# Missed Cleavages	Theo. MH+ [Da]	XCorr (by Search Engine): Sequest HT	Sequence in Protein	Positions in Protein
High	[R].ALGVTFFLPEGDAISASR.[Q]	FALSE	1	1	1	P0AAI3	P0AAI3 [442-459]	0	1850.96	2.93	R.ALGVTFFLPEGDAISASR.Q	[442-459]
High	[K].LGPLLYAEEEGEVFLGR.[S]	FALSE	1	1	1	P0AAI3	P0AAI3 [513-529]	0	1891.98	2.05	K.LGPLLYAEEEGEVFLGR.S	[513-529]
High	[R].TPNPGNTMSEQLGDK.[-]	FALSE	1	1	1	P0AAI3	P0AAI3 [630-644]	0	1605.71	1.83	R.TPNPGNTMSEQLGDK.-	[630-644]
High	[R].IIDQEVK.[A]	FALSE	1	1	1	P0AAI3	P0AAI3 [544-550]	0	844.477	1.53	R.IIDQEVK.A	[544-550]
High	[K].LLDNLLTK.[N]	FALSE	1	1	1	P0AAI3	P0AAI3 [77-84]	0	929.567	1.38	K.LLDNLLTK.N	[77-84]
High	[K].ESTAYHEAGHAIIGR.[L]	FALSE	1	1	1	P0AAI3	P0AAI3 [409-423]	0	1611.79	1.36	K.ESTAYHEAGHAIIGR.L	[409-423]
High	[R].LVPEHDPVHK.[V]	FALSE	1	1	1	P0AAI3	P0AAI3 [424-433]	0	1170.63	0.93	R.LVPEHDPVHK.V	[424-433]
P0A1D1	Propanediol utilization protein PduU OS=Salmonella typhimurium (strain LT2 / SGSC1412 / ATCC 700720) OX=99287 GN=pduU PE=1 SV=1	28	3	5	3	1	116	12.5	6.04	14.21
P0ABB0	ATP synthase subunit alpha OS=Escherichia coli (strain K12) OX=83333 GN=atpA PE=1 SV=1	18	7	7	7	1	513	55.2	6.13	16.07
Confidence	Annotated Sequence	Contaminant	# Protein Groups	# Proteins	# PSMs	Master Protein Accessions	Positions in Master Proteins	# Missed Cleavages	Theo. MH+ [Da]	XCorr (by Search Engine): Sequest HT	Sequence in Protein	Positions in Protein
High	[K].GPLDHDGFSAVEAIAPGVIER.[Q]	FALSE	1	1	1	P0ABB0	P0ABB0 [119-139]	0	2150.09	4.49	K.GPLDHDGFSAVEAIAPGVIER.Q	[119-139]
High	[R].IAQFNVVSEAHNEGTIVSVSDGVIR.[I]	FALSE	1	1	1	P0ABB0	P0ABB0 [16-40]	0	2642.34	3.05	R.IAQFNVVSEAHNEGTIVSVSDGVIR.I	[16-40]
High	[R].VNAEYVEAFTK.[G]	FALSE	1	1	1	P0ABB0	P0ABB0 [304-314]	0	1270.63	2.45	R.VNAEYVEAFTK.G	[304-314]
High	[R].YAIALNLER.[D]	FALSE	1	1	1	P0ABB0	P0ABB0 [60-68]	0	1062.59	2.32	R.YAIALNLER.D	[60-68]
High	[K].ASTISNVVR.[K]	FALSE	1	1	1	P0ABB0	P0ABB0 [202-210]	0	946.532	2.1	K.ASTISNVVR.K	[202-210]
High	[R].ILEVPVGR.[G]	FALSE	1	1	1	P0ABB0	P0ABB0 [94-101]	0	882.541	1.66	R.ILEVPVGR.G	[94-101]
High	[K].GILDSFK.[A]	FALSE	1	1	1	P0ABB0	P0ABB0 [502-508]	0	779.43	0.89	K.GILDSFK.A	[502-508]
P37194	Outer membrane protein slp OS=Escherichia coli (strain K12) OX=83333 GN=slp PE=1 SV=1	45	5	7	5	1	188	21	7.42	20.57
Confidence	Annotated Sequence	Contaminant	# Protein Groups	# Proteins	# PSMs	Master Protein Accessions	Positions in Master Proteins	# Missed Cleavages	Theo. MH+ [Da]	XCorr (by Search Engine): Sequest HT	Sequence in Protein	Positions in Protein
High	[K].SFVAVHNQPGLYVGQQAR.[F]	FALSE	1	1	1	P37194	P37194 [37-54]	0	1971.02	5.92	K.SFVAVHNQPGLYVGQQAR.F	[37-54]
High	[K].TDTLLEISVLPLDSYAKPDIEANYQGR.[L]	FALSE	1	1	1	P37194	P37194 [67-93]	0	3021.54	4.27	K.TDTLLEISVLPLDSYAKPDIEANYQGR.L	[67-93]
High	[R].NHFVTILGTIQGEQPGFINK.[V]	FALSE	1	1	1	P37194	P37194 [109-128]	0	2213.17	3.52	R.NHFVTILGTIQGEQPGFINK.V	[109-128]
High	[R].QSGFLDPVNYR.[N]	FALSE	1	1	1	P37194	P37194 [98-108]	0	1295.64	2.68	R.QSGFLDPVNYR.N	[98-108]
High	[K].SFVAVHNQPGLYVGQQAR.[F]	FALSE	1	1	2	P37194	P37194 [37-54]	0	1972	2.52	K.SFVAVHNQPGLYVGQQAR.F	[37-54]
High	[K].VINVINGK.[T]	FALSE	1	1	1	P37194	P37194 [59-66]	0	857.509	1.66	K.VINVINGK.T	[59-66]
P0AEE1	Protein DcrB OS=Escherichia coli (strain K12) OX=83333 GN=dcrB PE=3 SV=1	49	6	7	6	1	185	19.8	5.33	14.28
Confidence	Annotated Sequence	Contaminant	# Protein Groups	# Proteins	# PSMs	Master Protein Accessions	Positions in Master Proteins	# Missed Cleavages	Theo. MH+ [Da]	XCorr (by Search Engine): Sequest HT	Sequence in Protein	Positions in Protein
High	[K].AVIVIMGDDPKEDLAVLAK.[R]	FALSE	1	1	1	P0AEE1	P0AEE1 [83-101]	1	1997.1	4.54	K.AVIVIMGDDPKEDLAVLAK.R	[83-101]
High	[K].AVIVIMGDDPKEDLAVLAK.[R]	FALSE	1	1	1	P0AEE1	P0AEE1 [83-101]	1	2013.09	3.06	K.AVIVIMGDDPKEDLAVLAK.R	[83-101]
High	[K].LGTQANNMHVWSDATGQK.[A]	FALSE	1	1	1	P0AEE1	P0AEE1 [65-82]	0	1973.91	2.47	K.LGTQANNMHVWSDATGQK.A	[65-82]
High	[R].SRDPQLQVVTNK.[A]	FALSE	1	1	1	P0AEE1	P0AEE1 [109-120]	1	1384.75	2.31	R.SRDPQLQVVTNK.A	[109-120]
High	[K].MQQLDSIISAK.[G]	FALSE	1	1	1	P0AEE1	P0AEE1 [129-139]	0	1233.65	1.9	K.MQQLDSIISAK.G	[129-139]
High	[K].AQTTAENIINTLVIQ.[-]	FALSE	1	1	1	P0AEE1	P0AEE1 [171-185]	0	1628.89	1.51	K.AQTTAENIINTLVIQ.-	[171-185]
High	[K].LSFSLPADMTDQSGK.[L]	FALSE	1	1	1	P0AEE1	P0AEE1 [50-64]	0	1612.75	1.49	K.LSFSLPADMTDQSGK.L	[50-64]
P62577	Chloramphenicol acetyltransferase OS=Escherichia coli OX=562 GN=cat PE=1 SV=1	16	3	7	3	1	219	25.6	6.38	16.51
Confidence	Annotated Sequence	Contaminant	# Protein Groups	# Proteins	# PSMs	Master Protein Accessions	Positions in Master Proteins	# Missed Cleavages	Theo. MH+ [Da]	XCorr (by Search Engine): Sequest HT	Sequence in Protein	Positions in Protein
High	[K].ITGYTTVDISQWHR.[K]	FALSE	1	1	2	P62577	P62577 [5-18]	0	1676.84	4.11	K.ITGYTTVDISQWHR.K	[5-18]
High	[R].LMNAHPEFR.[M]	FALSE	1	1	2	P62577	P62577 [66-74]	0	1130.54	2.98	R.LMNAHPEFR.M	[66-74]
High	[K].FYPAFIHILAR.[L]	FALSE	1	1	2	P62577	P62577 [55-65]	0	1347.76	2.34	K.FYPAFIHILAR.L	[55-65]
High	[R].LMNAHPEFR.[M]	FALSE	1	1	1	P62577	P62577 [66-74]	0	1131.53	1.17	R.LMNAHPEFR.M	[66-74]
P0ABU2	Ribosome-binding ATPase YchF OS=Escherichia coli (strain K12) OX=83333 GN=ychF PE=1 SV=2	18	6	7	6	1	363	39.6	4.96	13.57
Confidence	Annotated Sequence	Contaminant	# Protein Groups	# Proteins	# PSMs	Master Protein Accessions	Positions in Master Proteins	# Missed Cleavages	Theo. MH+ [Da]	XCorr (by Search Engine): Sequest HT	Sequence in Protein	Positions in Protein
High	[R].LDQLAEIVKPQR.[T]	FALSE	1	1	1	P0ABU2	P0ABU2 [51-62]	0	1409.81	2.77	R.LDQLAEIVKPQR.T	[51-62]
High	[R].ETEAIGHVVR.[C]	FALSE	1	1	2	P0ABU2	P0ABU2 [96-105]	0	1110.59	2.43	R.ETEAIGHVVR.C	[96-105]
High	[R].AWTIPVGATAPQAAGK.[I]	FALSE	1	1	1	P0ABU2	P0ABU2 [292-307]	0	1538.83	2.38	R.AWTIPVGATAPQAAGK.I	[292-307]
High	[R].ALDLSAEEK.[A]	FALSE	1	1	1	P0ABU2	P0ABU2 [180-188]	0	975.499	1.91	R.ALDLSAEEK.A	[180-188]
High	[K].AELAVLEK.[C]	FALSE	1	1	1	P0ABU2	P0ABU2 [160-167]	0	872.509	1.72	K.AELAVLEK.C	[160-167]
High	[K].STLFNALTK.[A]	FALSE	1	1	1	P0ABU2	P0ABU2 [16-24]	0	994.557	1.38	K.STLFNALTK.A	[16-24]
P0A805	Ribosome-recycling factor OS=Escherichia coli (strain K12) OX=83333 GN=frr PE=1 SV=1	35	6	7	6	1	185	20.6	6.89	16.79
Confidence	Annotated Sequence	Contaminant	# Protein Groups	# Proteins	# PSMs	Master Protein Accessions	Positions in Master Proteins	# Missed Cleavages	Theo. MH+ [Da]	XCorr (by Search Engine): Sequest HT	Sequence in Protein	Positions in Protein
High	[R].ASPSLLDGIVVEYYGTPTPLR.[Q]	FALSE	1	1	2	P0A805	P0A805 [32-52]	0	2248.19	4.12	R.ASPSLLDGIVVEYYGTPTPLR.Q	[32-52]
High	[K].KIEAALADK.[E]	FALSE	1	1	1	P0A805	P0A805 [170-178]	1	958.557	2.66	K.KIEAALADK.E	[170-178]
High	[R].QLASVTVEDSR.[T]	FALSE	1	1	1	P0A805	P0A805 [53-63]	0	1204.62	2.45	R.QLASVTVEDSR.T	[53-63]
High	[R].VPLPPLTEER.[R]	FALSE	1	1	1	P0A805	P0A805 [100-109]	0	1150.65	2.35	R.VPLPPLTEER.R	[100-109]
High	[K].LTDAAIK.[K]	FALSE	1	1	1	P0A805	P0A805 [163-169]	0	731.43	1.97	K.LTDAAIK.K	[163-169]
High	[K].INVFDR.[S]	FALSE	1	1	1	P0A805	P0A805 [67-72]	0	763.41	1.54	K.INVFDR.S	[67-72]
P0ACY1	Putative NAD(P)H nitroreductase YdjA OS=Escherichia coli (strain K12) OX=83333 GN=ydjA PE=1 SV=1	50	7	7	7	1	183	20	6.79	17.52
Confidence	Annotated Sequence	Contaminant	# Protein Groups	# Proteins	# PSMs	Master Protein Accessions	Positions in Master Proteins	# Missed Cleavages	Theo. MH+ [Da]	XCorr (by Search Engine): Sequest HT	Sequence in Protein	Positions in Protein
High	[R].FSAVLEQGAIAAGSDDK.[A]	FALSE	1	1	1	P0ACY1	P0ACY1 [58-74]	0	1678.83	4.05	R.FSAVLEQGAIAAGSDDK.A	[58-74]
High	[R].LAEPAPTGEQLQNILR.[A]	FALSE	1	1	1	P0ACY1	P0ACY1 [16-31]	0	1749.95	3.72	R.LAEPAPTGEQLQNILR.A	[16-31]
High	[K].IVGFLYLGTPQLK.[A]	FALSE	1	1	1	P0ACY1	P0ACY1 [154-166]	0	1448.85	2.64	K.IVGFLYLGTPQLK.A	[154-166]
High	[R].SGALTESPVVR.[E]	FALSE	1	1	1	P0ACY1	P0ACY1 [133-143]	0	1115.61	2.47	R.SGALTESPVVR.E	[133-143]
High	[R].APLIITVVAK.[C]	FALSE	1	1	1	P0ACY1	P0ACY1 [86-95]	0	1024.68	2.46	R.APLIITVVAK.C	[86-95]
High	[-].MDALELLINR.[R]	FALSE	1	1	1	P0ACY1	P0ACY1 [1-10]	0	1203.64	2.18	-.MDALELLINR.R	[1-10]
High	[K].SMQPWHFFVIEGEGR.[E]	FALSE	1	1	1	P0ACY1	P0ACY1 [41-55]	0	1835.85	0.91	K.SMQPWHFFVIEGEGR.E	[41-55]
P0A6Y8	Chaperone protein DnaK OS=Escherichia coli (strain K12) OX=83333 GN=dnaK PE=1 SV=2	10	7	7	7	1	638	69.1	4.97	9.43
Confidence	Annotated Sequence	Contaminant	# Protein Groups	# Proteins	# PSMs	Master Protein Accessions	Positions in Master Proteins	# Missed Cleavages	Theo. MH+ [Da]	XCorr (by Search Engine): Sequest HT	Sequence in Protein	Positions in Protein
High	[R].IINEPTAAALAYGLDK.[G]	FALSE	1	1	1	P0A6Y8	P0A6Y8 [168-183]	0	1659.9	2.57	R.IINEPTAAALAYGLDK.G	[168-183]
High	[R].FQDEEVQR.[D]	FALSE	1	1	1	P0A6Y8	P0A6Y8 [77-84]	0	1050.49	1.77	R.FQDEEVQR.D	[77-84]
High	[R].RFQDEEVQR.[D]	FALSE	1	1	1	P0A6Y8	P0A6Y8 [76-84]	1	1206.59	1.73	R.RFQDEEVQR.D	[76-84]
High	[R].IAGLEVK.[R]	FALSE	1	1	1	P0A6Y8	P0A6Y8 [160-166]	0	729.451	1.69	R.IAGLEVK.R	[160-166]
High	[K].ASSGLNEDEIQK.[M]	FALSE	1	1	1	P0A6Y8	P0A6Y8 [503-514]	0	1290.62	1.67	K.ASSGLNEDEIQK.M	[503-514]
High	[R].VLENAEGDR.[T]	FALSE	1	1	1	P0A6Y8	P0A6Y8 [26-34]	0	1002.49	1.51	R.VLENAEGDR.T	[26-34]
High	[R].DVSIMPFK.[I]	FALSE	1	1	1	P0A6Y8	P0A6Y8 [85-92]	0	952.481	0.96	R.DVSIMPFK.I	[85-92]
P0A910	Outer membrane protein A OS=Escherichia coli (strain K12) OX=83333 GN=ompA PE=1 SV=1	27	6	7	6	1	346	37.2	6.42	15.31
Confidence	Annotated Sequence	Contaminant	# Protein Groups	# Proteins	# PSMs	Master Protein Accessions	Positions in Master Proteins	# Missed Cleavages	Theo. MH+ [Da]	XCorr (by Search Engine): Sequest HT	Sequence in Protein	Positions in Protein
High	[R].FGQGEAAPVVAPAPAPAPEVQTK.[H]	FALSE	1	1	1	P0A910	P0A910 [191-213]	0	2232.17	4.76	R.FGQGEAAPVVAPAPAPAPEVQTK.H	[191-213]
High	[K].NHDTGVSPVFAGGVEYAITPEIATR.[L]	FALSE	1	1	1	P0A910	P0A910 [135-159]	0	2602.28	3.43	K.NHDTGVSPVFAGGVEYAITPEIATR.L	[135-159]
High	[R].RAQSVVDYLISK.[G]	FALSE	1	1	2	P0A910	P0A910 [277-288]	1	1378.77	2.56	R.RAQSVVDYLISK.G	[277-288]
High	[K].LGYPITDDLDIYTR.[L]	FALSE	1	1	1	P0A910	P0A910 [104-117]	0	1654.83	2.46	K.LGYPITDDLDIYTR.L	[104-117]
High	[K].AQGVQLTAK.[L]	FALSE	1	1	1	P0A910	P0A910 [95-103]	0	915.526	1.48	K.AQGVQLTAK.L	[95-103]
High	[K].DGSVVVLGYTDR.[I]	FALSE	1	1	1	P0A910	P0A910 [252-263]	0	1280.65	1.17	K.DGSVVVLGYTDR.I	[252-263]
P0A6A8	Acyl carrier protein OS=Escherichia coli (strain K12) OX=83333 GN=acpP PE=1 SV=2	33	3	7	3	1	78	8.6	4.06	15.88
Confidence	Annotated Sequence	Contaminant	# Protein Groups	# Proteins	# PSMs	Master Protein Accessions	Positions in Master Proteins	# Missed Cleavages	Theo. MH+ [Da]	XCorr (by Search Engine): Sequest HT	Sequence in Protein	Positions in Protein
High	[K].ITTVQAAIDYINGHQA.[-]	FALSE	1	1	2	P0A6A8	P0A6A8 [63-78]	0	1715.86	3.73	K.ITTVQAAIDYINGHQA.-	[63-78]
High	[K].ITTVQAAIDYINGHQA.[-]	FALSE	1	1	2	P0A6A8	P0A6A8 [63-78]	0	1714.88	2.94	K.ITTVQAAIDYINGHQA.-	[63-78]
High	[K].IIGEQLGVK.[Q]	FALSE	1	1	1	P0A6A8	P0A6A8 [11-19]	0	956.578	2.35	K.IIGEQLGVK.Q	[11-19]
High	[K].KIIGEQLGVK.[Q]	FALSE	1	1	2	P0A6A8	P0A6A8 [10-19]	1	1084.67	2.21	K.KIIGEQLGVK.Q	[10-19]
P45578	S-ribosylhomocysteine lyase OS=Escherichia coli (strain K12) OX=83333 GN=luxS PE=1 SV=3	37	5	6	5	1	171	19.4	5.36	7.25
Confidence	Annotated Sequence	Contaminant	# Protein Groups	# Proteins	# PSMs	Master Protein Accessions	Positions in Master Proteins	# Missed Cleavages	Theo. MH+ [Da]	XCorr (by Search Engine): Sequest HT	Sequence in Protein	Positions in Protein
High	[R].GIHTLEHLFAGFMR.[N]	FALSE	1	1	2	P45578	P45578 [52-65]	0	1644.83	2.03	R.GIHTLEHLFAGFMR.N	[52-65]
High	[K].AAMEDVLK.[V]	FALSE	1	1	1	P45578	P45578 [106-113]	0	892.444	1.87	K.AAMEDVLK.V	[106-113]
High	[R].TGFYMSLIGTPDEQR.[V]	FALSE	1	1	1	P45578	P45578 [85-99]	0	1730.81	1.84	R.TGFYMSLIGTPDEQR.V	[85-99]
High	[R].INSNEELALPK.[E]	FALSE	1	1	1	P45578	P45578 [153-163]	0	1227.66	1.71	R.INSNEELALPK.E	[153-163]
High	[K].TMNTPHGDAITVFDLR.[F]	FALSE	1	1	1	P45578	P45578 [24-39]	0	1803.87	1.4	K.TMNTPHGDAITVFDLR.F	[24-39]
P0AG44	50S ribosomal protein L17 OS=Escherichia coli (strain K12) OX=83333 GN=rplQ PE=1 SV=1	27	4	6	4	1	127	14.4	11.05	13.12
Confidence	Annotated Sequence	Contaminant	# Protein Groups	# Proteins	# PSMs	Master Protein Accessions	Positions in Master Proteins	# Missed Cleavages	Theo. MH+ [Da]	XCorr (by Search Engine): Sequest HT	Sequence in Protein	Positions in Protein
High	[R].RVVEPLITLAK.[T]	FALSE	1	1	2	P0AG44	P0AG44 [46-56]	1	1238.78	3.32	R.RVVEPLITLAK.T	[46-56]
High	[R].AGDNAPMAYIELVDR.[S]	FALSE	1	1	1	P0AG44	P0AG44 [104-118]	0	1634.78	2.58	R.AGDNAPMAYIELVDR.S	[104-118]
High	[R].VVEPLITLAK.[T]	FALSE	1	1	1	P0AG44	P0AG44 [47-56]	0	1082.68	2.23	R.VVEPLITLAK.T	[47-56]
High	[K].LFNELGPR.[F]	FALSE	1	1	1	P0AG44	P0AG44 [79-86]	0	945.515	2.09	K.LFNELGPR.F	[79-86]
High	[K].LFNELGPR.[F]	FALSE	1	1	1	P0AG44	P0AG44 [79-86]	0	946.499	1.49	K.LFNELGPR.F	[79-86]
P63224	Phosphoheptose isomerase OS=Escherichia coli (strain K12) OX=83333 GN=gmhA PE=1 SV=1	35	6	6	6	1	192	20.8	6.42	12.97
Confidence	Annotated Sequence	Contaminant	# Protein Groups	# Proteins	# PSMs	Master Protein Accessions	Positions in Master Proteins	# Missed Cleavages	Theo. MH+ [Da]	XCorr (by Search Engine): Sequest HT	Sequence in Protein	Positions in Protein
High	[R].NELNEAAETLANFLK.[D]	FALSE	1	1	1	P63224	P63224 [8-22]	0	1676.85	3.84	R.NELNEAAETLANFLK.D	[8-22]
High	[K].MAGTADIEIR.[V]	FALSE	1	1	1	P63224	P63224 [152-161]	0	1092.54	2.72	K.MAGTADIEIR.V	[152-161]
High	[R].AAVLLADSFK.[A]	FALSE	1	1	1	P63224	P63224 [33-42]	0	1034.59	2.5	R.AAVLLADSFK.A	[33-42]
High	[R].EGDVLLGISTSGNSANVIK.[A]	FALSE	1	1	1	P63224	P63224 [111-129]	0	1873.99	2.22	R.EGDVLLGISTSGNSANVIK.A	[111-129]
High	[K].VITLTGK.[D]	FALSE	1	1	1	P63224	P63224 [141-147]	0	731.466	1.67	K.VITLTGK.D	[141-147]
High	[-].MYQDLIR.[N]	FALSE	1	1	1	P63224	P63224 [1-7]	0	954.471	1.19	-.MYQDLIR.N	[1-7]
P0A7D7	Phosphoribosylaminoimidazole-succinocarboxamide synthase OS=Escherichia coli (strain K12) OX=83333 GN=purC PE=1 SV=1	25	5	6	5	1	237	27	5.16	11.42
Confidence	Annotated Sequence	Contaminant	# Protein Groups	# Proteins	# PSMs	Master Protein Accessions	Positions in Master Proteins	# Missed Cleavages	Theo. MH+ [Da]	XCorr (by Search Engine): Sequest HT	Sequence in Protein	Positions in Protein
High	[R].QSLGGLIEAYEAVAR.[R]	FALSE	1	1	1	P0A7D7	P0A7D7 [216-230]	0	1576.83	3.86	R.QSLGGLIEAYEAVAR.R	[216-230]
High	[K].LFDDAGLILVDFK.[L]	FALSE	1	1	1	P0A7D7	P0A7D7 [165-177]	0	1465.79	2.85	K.LFDDAGLILVDFK.L	[165-177]
High	[K].GEVVLGDEFSPDGSR.[L]	FALSE	1	1	1	P0A7D7	P0A7D7 [185-199]	0	1563.73	2.7	K.GEVVLGDEFSPDGSR.L	[185-199]
High	[R].LWDKETLEK.[M]	FALSE	1	1	2	P0A7D7	P0A7D7 [200-208]	1	1161.62	2.01	R.LWDKETLEK.M	[200-208]
High	[K].LEFGLYK.[G]	FALSE	1	1	1	P0A7D7	P0A7D7 [178-184]	0	869.477	1.05	K.LEFGLYK.G	[178-184]
P76576	UPF0070 protein YfgM OS=Escherichia coli (strain K12) OX=83333 GN=yfgM PE=3 SV=1	43	5	6	5	1	206	22.2	5.16	18.09
Confidence	Annotated Sequence	Contaminant	# Protein Groups	# Proteins	# PSMs	Master Protein Accessions	Positions in Master Proteins	# Missed Cleavages	Theo. MH+ [Da]	XCorr (by Search Engine): Sequest HT	Sequence in Protein	Positions in Protein
High	[K].NTYGALASLELAQQFVDKNELEK.[A]	FALSE	1	1	1	P76576	P76576 [84-106]	1	2581.31	6.21	K.NTYGALASLELAQQFVDKNELEK.A	[84-106]
High	[R].SASLAYQNAVTAVSEGKPDSIPAAEK.[F]	FALSE	1	1	1	P76576	P76576 [52-77]	0	2604.32	2.72	R.SASLAYQNAVTAVSEGKPDSIPAAEK.F	[52-77]
High	[-].MEIYENENDQVEAVKR.[F]	FALSE	1	1	2	P76576	P76576 [1-16]	1	1982.91	2.63	-.MEIYENENDQVEAVKR.F	[1-16]
High	[K].GEGWAAIVADLR.[G]	FALSE	1	1	1	P76576	P76576 [153-164]	0	1257.66	2.36	K.GEGWAAIVADLR.G	[153-164]
High	[R].YWNSHQVDSAR.[S]	FALSE	1	1	1	P76576	P76576 [41-51]	0	1362.62	2.19	R.YWNSHQVDSAR.S	[41-51]
P76270	Free methionine-R-sulfoxide reductase OS=Escherichia coli (strain K12) OX=83333 GN=msrC PE=1 SV=2	27	6	6	6	1	165	18.1	4.83	10.19
Confidence	Annotated Sequence	Contaminant	# Protein Groups	# Proteins	# PSMs	Master Protein Accessions	Positions in Master Proteins	# Missed Cleavages	Theo. MH+ [Da]	XCorr (by Search Engine): Sequest HT	Sequence in Protein	Positions in Protein
High	[R].QLVAQLEK.[V]	FALSE	1	1	1	P76270	P76270 [142-149]	0	928.546	2.45	R.QLVAQLEK.V	[142-149]
High	[R].FTDEDEQGLR.[Q]	FALSE	1	1	1	P76270	P76270 [132-141]	0	1209.54	2.23	R.FTDEDEQGLR.Q	[132-141]
High	[R].GVCGTAVAR.[N]	FALSE	1	1	1	P76270	P76270 [74-82]	0	890.451	1.93	R.GVCGTAVAR.N	[74-82]
High	[K].TEFYADLNR.[D]	FALSE	1	1	1	P76270	P76270 [4-12]	0	1128.53	1.79	K.TEFYADLNR.D	[4-12]
High	[K].VLATTDYK.[K]	FALSE	1	1	1	P76270	P76270 [150-157]	0	910.488	1.79	K.VLATTDYK.K	[150-157]
High	[K].VLATTDYKK.[F]	FALSE	1	1	1	P76270	P76270 [150-158]	1	1038.58	1.51	K.VLATTDYKK.F	[150-158]
P0AG18	N5-carboxyaminoimidazole ribonucleotide mutase OS=Escherichia coli (strain K12) OX=83333 GN=purE PE=1 SV=2	48	5	6	5	1	169	17.8	6.52	9.34
Confidence	Annotated Sequence	Contaminant	# Protein Groups	# Proteins	# PSMs	Master Protein Accessions	Positions in Master Proteins	# Missed Cleavages	Theo. MH+ [Da]	XCorr (by Search Engine): Sequest HT	Sequence in Protein	Positions in Protein
High	[K].AGAANAALLAAQILATHDK.[E]	FALSE	1	1	1	P0AG18	P0AG18 [124-142]	0	1820	4.1	K.AGAANAALLAAQILATHDK.E	[124-142]
High	[K].TLVPVLGVPVQSAALSGVDSLYSIVQMPR.[G]	FALSE	1	1	1	P0AG18	P0AG18 [84-112]	0	3012.64	3.17	K.TLVPVLGVPVQSAALSGVDSLYSIVQMPR.G	[84-112]
High	[R].GIPVGTLAIGK.[A]	FALSE	1	1	1	P0AG18	P0AG18 [113-123]	0	1025.64	2.07	R.GIPVGTLAIGK.A	[113-123]
High	[R].KAQTDEVLENPDPR.[G]	FALSE	1	1	2	P0AG18	P0AG18 [153-166]	1	1611.8	1.69	R.KAQTDEVLENPDPR.G	[153-166]
High	[R].VAIVMGSK.[S]	FALSE	1	1	1	P0AG18	P0AG18 [10-17]	0	820.46	1.56	R.VAIVMGSK.S	[10-17]
P0A8W5	UPF0301 protein YqgE OS=Escherichia coli (strain K12) OX=83333 GN=yqgE PE=1 SV=1	40	5	6	5	1	187	20.7	5.57	15.44
Confidence	Annotated Sequence	Contaminant	# Protein Groups	# Proteins	# PSMs	Master Protein Accessions	Positions in Master Proteins	# Missed Cleavages	Theo. MH+ [Da]	XCorr (by Search Engine): Sequest HT	Sequence in Protein	Positions in Protein
High	[R].DVLETLGTDKQPSDVLVALGYASWEK.[G]	FALSE	1	1	1	P0A8W5	P0A8W5 [110-135]	1	2834.45	4.09	R.DVLETLGTDKQPSDVLVALGYASWEK.G	[110-135]
High	[R].GFILHTPPSNFASSIR.[I]	FALSE	1	1	1	P0A8W5	P0A8W5 [83-98]	0	1743.92	2.74	R.GFILHTPPSNFASSIR.I	[83-98]
High	[R].LDKPVMLGGPLAEDR.[G]	FALSE	1	1	1	P0A8W5	P0A8W5 [68-82]	0	1626.85	2.43	R.LDKPVMLGGPLAEDR.G	[68-82]
High	[K].IEGILEK.[L]	FALSE	1	1	1	P0A8W5	P0A8W5 [48-54]	0	801.472	2.14	K.IEGILEK.L	[48-54]
High	[R].ISDNTVMTTSR.[D]	FALSE	1	1	1	P0A8W5	P0A8W5 [99-109]	0	1240.58	2.14	R.ISDNTVMTTSR.D	[99-109]
High	[R].ISDNTVMTTSR.[D]	FALSE	1	1	1	P0A8W5	P0A8W5 [99-109]	0	1224.59	1.89	R.ISDNTVMTTSR.D	[99-109]
P0ADA5	Uncharacterized lipoprotein YajG OS=Escherichia coli (strain K12) OX=83333 GN=yajG PE=3 SV=1	49	5	6	5	1	192	20.9	8.63	13.47
Confidence	Annotated Sequence	Contaminant	# Protein Groups	# Proteins	# PSMs	Master Protein Accessions	Positions in Master Proteins	# Missed Cleavages	Theo. MH+ [Da]	XCorr (by Search Engine): Sequest HT	Sequence in Protein	Positions in Protein
High	[K].NIADAVNSVLTDTIADMSQDTSIHEFIK.[Q]	FALSE	1	1	1	P0ADA5	P0ADA5 [161-188]	0	3048.48	3.15	K.NIADAVNSVLTDTIADMSQDTSIHEFIK.Q	[161-188]
High	[K].ADIAIIATAQNGNK.[M]	FALSE	1	1	1	P0ADA5	P0ADA5 [127-140]	0	1400.74	3.08	K.ADIAIIATAQNGNK.M	[127-140]
High	[R].ASYNVEGAFQASNK.[N]	FALSE	1	1	1	P0ADA5	P0ADA5 [147-160]	0	1485.7	3	R.ASYNVEGAFQASNK.N	[147-160]
High	[R].GYMVGPNGPVNLQIIVSQLYADVSQGNVR.[Y]	FALSE	1	1	1	P0ADA5	P0ADA5 [92-120]	0	3104.58	2.51	R.GYMVGPNGPVNLQIIVSQLYADVSQGNVR.Y	[92-120]
High	[R].FLLQEVLEK.[Q]	FALSE	1	1	1	P0ADA5	P0ADA5 [78-86]	0	1118.65	1.73	R.FLLQEVLEK.Q	[78-86]
High	[K].NIADAVNSVLTDTIADMSQDTSIHEFIK.[Q]	FALSE	1	1	1	P0ADA5	P0ADA5 [161-188]	0	3064.48	1.68	K.NIADAVNSVLTDTIADMSQDTSIHEFIK.Q	[161-188]
P75818	Uncharacterized lipoprotein YbjP OS=Escherichia coli (strain K12) OX=83333 GN=ybjP PE=1 SV=1	39	5	6	5	1	171	19	6.54	14.81
Confidence	Annotated Sequence	Contaminant	# Protein Groups	# Proteins	# PSMs	Master Protein Accessions	Positions in Master Proteins	# Missed Cleavages	Theo. MH+ [Da]	XCorr (by Search Engine): Sequest HT	Sequence in Protein	Positions in Protein
High	[R].TTLPDSAHVASASTIPNR.[D]	FALSE	1	1	2	P75818	P75818 [97-114]	0	1837.94	3.07	R.TTLPDSAHVASASTIPNR.D	[97-114]
High	[K].LATLLSDASR.[D]	FALSE	1	1	1	P75818	P75818 [71-80]	0	1046.58	2.75	K.LATLLSDASR.D	[71-80]
High	[R].YLGGSVHATAGTLR.[Q]	FALSE	1	1	1	P75818	P75818 [152-165]	0	1402.74	2.6	R.YLGGSVHATAGTLR.Q	[152-165]
High	[R].ELLTNDPFSSR.[T]	FALSE	1	1	1	P75818	P75818 [86-96]	0	1278.63	2.18	R.ELLTNDPFSSR.T	[86-96]
High	[R].SNDITALRPYLSDK.[L]	FALSE	1	1	1	P75818	P75818 [57-70]	0	1592.83	2.11	R.SNDITALRPYLSDK.L	[57-70]
P0A7Z4	DNA-directed RNA polymerase subunit alpha OS=Escherichia coli (strain K12) OX=83333 GN=rpoA PE=1 SV=1	18	5	6	5	1	329	36.5	5.06	3.98
Confidence	Annotated Sequence	Contaminant	# Protein Groups	# Proteins	# PSMs	Master Protein Accessions	Positions in Master Proteins	# Missed Cleavages	Theo. MH+ [Da]	XCorr (by Search Engine): Sequest HT	Sequence in Protein	Positions in Protein
High	[R].IAYNVEAAR.[V]	FALSE	1	1	1	P0A7Z4	P0A7Z4 [183-191]	0	1006.53	2.07	R.IAYNVEAAR.V	[183-191]
High	[K].AEAIHYIGDLVQR.[T]	FALSE	1	1	1	P0A7Z4	P0A7Z4 [272-284]	0	1484.79	1.91	K.AEAIHYIGDLVQR.T	[272-284]
High	[R].GFGHTLGNALR.[R]	FALSE	1	1	1	P0A7Z4	P0A7Z4 [34-44]	0	1142.61	1.59	R.GFGHTLGNALR.R	[34-44]
High	[R].LVDIEQVSSTHAK.[V]	FALSE	1	1	1	P0A7Z4	P0A7Z4 [13-25]	0	1426.75	1.59	R.LVDIEQVSSTHAK.V	[13-25]
High	[R].IHSEEDERPIGR.[L]	FALSE	1	1	2	P0A7Z4	P0A7Z4 [159-170]	0	1437.71	1.47	R.IHSEEDERPIGR.L	[159-170]
P0A951	Spermidine N(1)-acetyltransferase OS=Escherichia coli (strain K12) OX=83333 GN=speG PE=1 SV=2	26	4	5	4	1	186	21.9	6.68	9.23
Confidence	Annotated Sequence	Contaminant	# Protein Groups	# Proteins	# PSMs	Master Protein Accessions	Positions in Master Proteins	# Missed Cleavages	Theo. MH+ [Da]	XCorr (by Search Engine): Sequest HT	Sequence in Protein	Positions in Protein
High	[K].AGLVELVEINHVHR.[R]	FALSE	1	1	2	P0A951	P0A951 [69-82]	0	1585.88	2.78	K.AGLVELVEINHVHR.R	[69-82]
High	[K].LYLIVDKENEK.[A]	FALSE	1	1	1	P0A951	P0A951 [120-130]	1	1363.75	2.03	K.LYLIVDKENEK.A	[120-130]
High	[K].LAMDYGFTVLNLYK.[L]	FALSE	1	1	1	P0A951	P0A951 [106-119]	0	1647.85	1.64	K.LAMDYGFTVLNLYK.L	[106-119]
High	[R].FVVECDGEK.[A]	FALSE	1	1	1	P0A951	P0A951 [60-68]	0	1082.48	1.59	R.FVVECDGEK.A	[60-68]
P0AG86	Protein-export protein SecB OS=Escherichia coli (strain K12) OX=83333 GN=secB PE=1 SV=1	38	4	5	4	1	155	17.3	4.37	14.34	Met-loss+Acetyl [N-Term]
Confidence	Annotated Sequence	Contaminant	# Protein Groups	# Proteins	# PSMs	Master Protein Accessions	Positions in Master Proteins	# Missed Cleavages	Theo. MH+ [Da]	XCorr (by Search Engine): Sequest HT	Sequence in Protein	Positions in Protein
High	[K].LDLDTASSQLADDVYEVVLR.[V]	FALSE	1	1	1	P0AG86	P0AG86 [42-61]	0	2222.12	5.56	K.LDLDTASSQLADDVYEVVLR.V	[42-61]
High	[K].DISFEAPNAPHVFQK.[D]	FALSE	1	1	1	P0AG86	P0AG86 [20-34]	0	1699.84	4.25	K.DISFEAPNAPHVFQK.D	[20-34]
High	[-].MSEQNNTEMTFQIQR.[I]	FALSE	1	1	1	P0AG86	P0AG86 [1-15]	0	1783.79	2.51	-.MSEQNNTEMTFQIQR.I	[1-15]
High	[R].ECITSMVSR.[G]	FALSE	1	1	1	P0AG86	P0AG86 [112-120]	0	1082.5	2.02	R.ECITSMVSR.G	[112-120]
High	[R].ECITSMVSR.[G]	FALSE	1	1	1	P0AG86	P0AG86 [112-120]	0	1098.49	1.18	R.ECITSMVSR.G	[112-120]
P0A7L0	50S ribosomal protein L1 OS=Escherichia coli (strain K12) OX=83333 GN=rplA PE=1 SV=2	28	5	5	5	1	234	24.7	9.64	11.04
Confidence	Annotated Sequence	Contaminant	# Protein Groups	# Proteins	# PSMs	Master Protein Accessions	Positions in Master Proteins	# Missed Cleavages	Theo. MH+ [Da]	XCorr (by Search Engine): Sequest HT	Sequence in Protein	Positions in Protein
High	[R].VAVFTQGANAEAAK.[A]	FALSE	1	1	1	P0A7L0	P0A7L0 [75-88]	0	1376.72	2.74	R.VAVFTQGANAEAAK.A	[75-88]
High	[R].VVGQLGQVLGPR.[G]	FALSE	1	1	1	P0A7L0	P0A7L0 [123-134]	0	1222.73	2.54	R.VVGQLGQVLGPR.G	[123-134]
High	[K].AAGAELVGMEDLADQIK.[K]	FALSE	1	1	1	P0A7L0	P0A7L0 [89-105]	0	1746.86	2.27	K.AAGAELVGMEDLADQIK.K	[89-105]
High	[K].NGIIHTTIGK.[V]	FALSE	1	1	1	P0A7L0	P0A7L0 [168-177]	0	1053.61	1.77	K.NGIIHTTIGK.V	[168-177]
High	[K].VGTVTPNVAEAVK.[N]	FALSE	1	1	1	P0A7L0	P0A7L0 [142-154]	0	1284.72	1.72	K.VGTVTPNVAEAVK.N	[142-154]
P0ADY7	50S ribosomal protein L16 OS=Escherichia coli (strain K12) OX=83333 GN=rplP PE=1 SV=1	43	4	5	4	1	136	15.3	11.22	10.4
Confidence	Annotated Sequence	Contaminant	# Protein Groups	# Proteins	# PSMs	Master Protein Accessions	Positions in Master Proteins	# Missed Cleavages	Theo. MH+ [Da]	XCorr (by Search Engine): Sequest HT	Sequence in Protein	Positions in Protein
High	[K].GNVEYWVALIQPGK.[V]	FALSE	1	1	2	P0ADY7	P0ADY7 [87-100]	0	1573.84	3.93	K.GNVEYWVALIQPGK.V	[87-100]
High	[K].VLYEMDGVPEELAR.[E]	FALSE	1	1	1	P0ADY7	P0ADY7 [101-114]	0	1620.79	3.29	K.VLYEMDGVPEELAR.E	[101-114]
High	[R].GLAQGTDVSFGSFGLK.[A]	FALSE	1	1	1	P0ADY7	P0ADY7 [19-34]	0	1583.81	3.18	R.GLAQGTDVSFGSFGLK.A	[19-34]
High	[R].VFPDKPITEKPLAVR.[M]	FALSE	1	1	1	P0ADY7	P0ADY7 [67-81]	0	1709.99	2.04	R.VFPDKPITEKPLAVR.M	[67-81]
P0A7J7	50S ribosomal protein L11 OS=Escherichia coli (strain K12) OX=83333 GN=rplK PE=1 SV=2	38	5	5	5	1	142	14.9	9.63	7.96
Confidence	Annotated Sequence	Contaminant	# Protein Groups	# Proteins	# PSMs	Master Protein Accessions	Positions in Master Proteins	# Missed Cleavages	Theo. MH+ [Da]	XCorr (by Search Engine): Sequest HT	Sequence in Protein	Positions in Protein
High	[R].AQLQEIAQTK.[A]	FALSE	1	1	1	P0A7J7	P0A7J7 [104-113]	0	1129.62	2.43	R.AQLQEIAQTK.A	[104-113]
High	[K].AADMTGADIEAMTR.[S]	FALSE	1	1	1	P0A7J7	P0A7J7 [114-127]	0	1484.64	1.95	K.AADMTGADIEAMTR.S	[114-127]
High	[K].GLPIPVVITVYADR.[S]	FALSE	1	1	1	P0A7J7	P0A7J7 [52-65]	0	1512.88	1.82	K.GLPIPVVITVYADR.S	[52-65]
High	[K].TPPAAVLLK.[K]	FALSE	1	1	1	P0A7J7	P0A7J7 [73-81]	0	909.577	1.75	K.TPPAAVLLK.K	[73-81]
High	[R].SFTFVTK.[T]	FALSE	1	1	1	P0A7J7	P0A7J7 [66-72]	0	829.445	1.36	R.SFTFVTK.T	[66-72]
P0AFD6	NADH-quinone oxidoreductase subunit I OS=Escherichia coli (strain K12) OX=83333 GN=nuoI PE=1 SV=1	26	5	5	5	1	180	20.5	5.48	6.3
Confidence	Annotated Sequence	Contaminant	# Protein Groups	# Proteins	# PSMs	Master Protein Accessions	Positions in Master Proteins	# Missed Cleavages	Theo. MH+ [Da]	XCorr (by Search Engine): Sequest HT	Sequence in Protein	Positions in Protein
High	[R].QDLVYEKEDLLISGPGK.[Y]	FALSE	1	1	1	P0AFD6	P0AFD6 [128-144]	1	1904	2.28	R.QDLVYEKEDLLISGPGK.Y	[128-144]
High	[K].EDLLISGPGK.[Y]	FALSE	1	1	1	P0AFD6	P0AFD6 [135-144]	0	1028.56	2.03	K.EDLLISGPGK.Y	[135-144]
High	[K].YPEYNFYR.[M]	FALSE	1	1	1	P0AFD6	P0AFD6 [145-152]	0	1151.52	1.99	K.YPEYNFYR.M	[145-152]
High	[K].DKGEAENEAKPIDVK.[S]	FALSE	1	1	1	P0AFD6	P0AFD6 [162-176]	1	1642.83	1.51	K.DKGEAENEAKPIDVK.S	[162-176]
High	[R].WYPEFFR.[I]	FALSE	1	1	1	P0AFD6	P0AFD6 [87-93]	0	1044.49	1.25	R.WYPEFFR.I	[87-93]
P31063	Uncharacterized lipoprotein YedD OS=Escherichia coli (strain K12) OX=83333 GN=yedD PE=3 SV=1	47	5	5	5	1	137	15	4.98	12.5
Confidence	Annotated Sequence	Contaminant	# Protein Groups	# Proteins	# PSMs	Master Protein Accessions	Positions in Master Proteins	# Missed Cleavages	Theo. MH+ [Da]	XCorr (by Search Engine): Sequest HT	Sequence in Protein	Positions in Protein
High	[R].ALVSPEAIGSLIVTK.[E]	FALSE	1	1	1	P31063	P31063 [46-60]	0	1497.89	3.54	R.ALVSPEAIGSLIVTK.E	[46-60]
High	[K].TPAPDWLAGYWQTK.[G]	FALSE	1	1	1	P31063	P31063 [28-41]	0	1633.8	3.27	K.TPAPDWLAGYWQTK.G	[28-41]
High	[K].LTLMSDDLTNVTVK.[R]	FALSE	1	1	1	P31063	P31063 [80-93]	0	1565.81	1.98	K.LTLMSDDLTNVTVK.R	[80-93]
High	[R].VDRPTAECAAALDK.[A]	FALSE	1	1	1	P31063	P31063 [116-129]	0	1516.74	1.94	R.VDRPTAECAAALDK.A	[116-129]
High	[R].ELYEVER.[D]	FALSE	1	1	1	P31063	P31063 [95-101]	0	937.463	1.77	R.ELYEVER.D	[95-101]
P24251	Sigma factor-binding protein Crl OS=Escherichia coli (strain K12) OX=83333 GN=crl PE=1 SV=5	23	4	5	4	1	133	15.6	6.79	6.22
Confidence	Annotated Sequence	Contaminant	# Protein Groups	# Proteins	# PSMs	Master Protein Accessions	Positions in Master Proteins	# Missed Cleavages	Theo. MH+ [Da]	XCorr (by Search Engine): Sequest HT	Sequence in Protein	Positions in Protein
High	[K].SVPVKDTEVVER.[L]	FALSE	1	1	2	P24251	P24251 [84-95]	1	1357.73	2.42	K.SVPVKDTEVVER.L	[84-95]
High	[K].KFTALGPYIR.[E]	FALSE	1	1	1	P24251	P24251 [15-24]	1	1165.67	1.9	K.KFTALGPYIR.E	[15-24]
High	[R].ELLTTLNLK.[L]	FALSE	1	1	1	P24251	P24251 [109-117]	0	1044.63	1.87	R.ELLTTLNLK.L	[109-117]
High	[K].FTALGPYIR.[E]	FALSE	1	1	1	P24251	P24251 [16-24]	0	1037.58	1.44	K.FTALGPYIR.E	[16-24]
P0C058	Small heat shock protein IbpB OS=Escherichia coli (strain K12) OX=83333 GN=ibpB PE=1 SV=1	34	5	5	5	1	142	16.1	5.29	7.19
Confidence	Annotated Sequence	Contaminant	# Protein Groups	# Proteins	# PSMs	Master Protein Accessions	Positions in Master Proteins	# Missed Cleavages	Theo. MH+ [Da]	XCorr (by Search Engine): Sequest HT	Sequence in Protein	Positions in Protein
High	[R].QEDLEIQLEGTR.[L]	FALSE	1	1	1	P0C058	P0C058 [56-67]	0	1430.71	3.19	R.QEDLEIQLEGTR.L	[56-67]
High	[R].IAISERPALNS.[-]	FALSE	1	1	1	P0C058	P0C058 [132-142]	0	1170.65	2.34	R.IAISERPALNS.-	[132-142]
High	[R].QWIGFDK.[L]	FALSE	1	1	1	P0C058	P0C058 [12-18]	0	893.452	1.67	R.QWIGFDK.L	[12-18]
High	[R].NFDLSPLMR.[Q]	FALSE	1	1	1	P0C058	P0C058 [3-11]	0	1108.55	1.52	R.NFDLSPLMR.Q	[3-11]
High	[R].ITLALAGFR.[Q]	FALSE	1	1	1	P0C058	P0C058 [47-55]	0	961.583	1.16	R.ITLALAGFR.Q	[47-55]
P52061	dITP/XTP pyrophosphatase OS=Escherichia coli (strain K12) OX=83333 GN=rdgB PE=1 SV=1	34	5	5	5	1	197	21	5.41	10.53
Confidence	Annotated Sequence	Contaminant	# Protein Groups	# Proteins	# PSMs	Master Protein Accessions	Positions in Master Proteins	# Missed Cleavages	Theo. MH+ [Da]	XCorr (by Search Engine): Sequest HT	Sequence in Protein	Positions in Protein
High	[R].HAEDPTPLVCHGSWPGVITR.[E]	FALSE	1	1	1	P52061	P52061 [127-146]	0	2229.09	5.11	R.HAEDPTPLVCHGSWPGVITR.E	[127-146]
High	[R].EPAGTGGFGYDPIFFVPSEGK.[T]	FALSE	1	1	1	P52061	P52061 [147-167]	0	2172.03	3.54	R.EPAGTGGFGYDPIFFVPSEGK.T	[147-167]
High	[K].VVLATGNVGK.[V]	FALSE	1	1	1	P52061	P52061 [4-13]	0	957.573	1.89	K.VVLATGNVGK.V	[4-13]
High	[R].FHCVLVYLR.[H]	FALSE	1	1	1	P52061	P52061 [118-126]	0	1206.65	1.58	R.FHCVLVYLR.H	[118-126]
High	[K].LLLDALR.[N]	FALSE	1	1	1	P52061	P52061 [189-195]	0	813.519	1.3	K.LLLDALR.N	[189-195]
P76002	Inhibitor of g-type lysozyme OS=Escherichia coli (strain K12) OX=83333 GN=pliG PE=1 SV=1	54	5	5	5	1	133	14.9	9.5	12.53
Confidence	Annotated Sequence	Contaminant	# Protein Groups	# Proteins	# PSMs	Master Protein Accessions	Positions in Master Proteins	# Missed Cleavages	Theo. MH+ [Da]	XCorr (by Search Engine): Sequest HT	Sequence in Protein	Positions in Protein
High	[K].VHVSISNEGADTYLFGPGIDDSVDLSR.[Y]	FALSE	1	1	1	P76002	P76002 [62-88]	0	2863.37	4.64	K.VHVSISNEGADTYLFGPGIDDSVDLSR.Y	[62-88]
High	[R].YSPELDSHGQYSLPASGK.[Y]	FALSE	1	1	1	P76002	P76002 [89-106]	0	1935.91	3.47	R.YSPELDSHGQYSLPASGK.Y	[89-106]
High	[K].GYDYDTYTFYAK.[K]	FALSE	1	1	1	P76002	P76002 [46-57]	0	1506.64	2.44	K.GYDYDTYTFYAK.K	[46-57]
High	[K].YNVDIQIK.[-]	FALSE	1	1	1	P76002	P76002 [126-133]	0	992.541	1.97	K.YNVDIQIK.-	[126-133]
High	[K].NVNVEFR.[K]	FALSE	1	1	1	P76002	P76002 [26-32]	0	877.453	1.57	K.NVNVEFR.K	[26-32]
P0ADE6	Uncharacterized protein YgaU OS=Escherichia coli (strain K12) OX=83333 GN=ygaU PE=1 SV=2	48	5	5	5	1	149	16.1	6	10.29
Confidence	Annotated Sequence	Contaminant	# Protein Groups	# Proteins	# PSMs	Master Protein Accessions	Positions in Master Proteins	# Missed Cleavages	Theo. MH+ [Da]	XCorr (by Search Engine): Sequest HT	Sequence in Protein	Positions in Protein
High	[K].LWDAVTGQHDKDDQAK.[K]	FALSE	1	1	1	P0ADE6	P0ADE6 [14-29]	1	1826.87	2.61	K.LWDAVTGQHDKDDQAK.K	[14-29]
High	[K].QVYGNANLYNK.[I]	FALSE	1	1	1	P0ADE6	P0ADE6 [113-123]	0	1283.64	2.06	K.QVYGNANLYNK.I	[113-123]
High	[K].TGIPDADKVNIQIADGK.[A]	FALSE	1	1	1	P0ADE6	P0ADE6 [38-54]	1	1754.93	1.96	K.TGIPDADKVNIQIADGK.A	[38-54]
High	[K].TATPATASQFYTVK.[S]	FALSE	1	1	1	P0ADE6	P0ADE6 [89-102]	0	1485.76	1.89	K.TATPATASQFYTVK.S	[89-102]
High	[K].ATVTGDGLSQEAK.[E]	FALSE	1	1	1	P0ADE6	P0ADE6 [55-67]	0	1276.64	1.77	K.ATVTGDGLSQEAK.E	[55-67]
P0A7R9	30S ribosomal protein S11 OS=Escherichia coli (strain K12) OX=83333 GN=rpsK PE=1 SV=2	43	4	5	4	1	129	13.8	11.33	13.77
Confidence	Annotated Sequence	Contaminant	# Protein Groups	# Proteins	# PSMs	Master Protein Accessions	Positions in Master Proteins	# Missed Cleavages	Theo. MH+ [Da]	XCorr (by Search Engine): Sequest HT	Sequence in Protein	Positions in Protein
High	[R].ITNITDVTPIPHNGCRPPK.[K]	FALSE	1	1	2	P0A7R9	P0A7R9 [107-125]	0	2131.1	3.89	R.ITNITDVTPIPHNGCRPPK.K	[107-125]
High	[R].QGNALGWATAGGSGFR.[G]	FALSE	1	1	1	P0A7R9	P0A7R9 [38-53]	0	1549.75	3.41	R.QGNALGWATAGGSGFR.G	[38-53]
High	[R].KSTPFAAQVAAER.[C]	FALSE	1	1	1	P0A7R9	P0A7R9 [57-69]	1	1375.73	2.74	R.KSTPFAAQVAAER.C	[57-69]
High	[K].NLEVMVK.[G]	FALSE	1	1	1	P0A7R9	P0A7R9 [81-87]	0	848.455	1.79	K.NLEVMVK.G	[81-87]
P0A6F5	60 kDa chaperonin OS=Escherichia coli (strain K12) OX=83333 GN=groL PE=1 SV=2	11	5	5	5	1	548	57.3	4.94	5.83
Confidence	Annotated Sequence	Contaminant	# Protein Groups	# Proteins	# PSMs	Master Protein Accessions	Positions in Master Proteins	# Missed Cleavages	Theo. MH+ [Da]	XCorr (by Search Engine): Sequest HT	Sequence in Protein	Positions in Protein
High	[R].GQNEDQNVGIK.[V]	FALSE	1	1	1	P0A6F5	P0A6F5 [431-441]	0	1201.58	2.1	R.GQNEDQNVGIK.V	[431-441]
High	[K].SFGAPTITK.[D]	FALSE	1	1	1	P0A6F5	P0A6F5 [43-51]	0	921.504	1.88	K.SFGAPTITK.D	[43-51]
High	[K].AIAQVGTISANSDETVGK.[L]	FALSE	1	1	1	P0A6F5	P0A6F5 [143-160]	0	1760.9	1.84	K.AIAQVGTISANSDETVGK.L	[143-160]
High	[K].AVAAGMNPMDLK.[R]	FALSE	1	1	1	P0A6F5	P0A6F5 [106-117]	0	1249.59	1.46	K.AVAAGMNPMDLK.R	[106-117]
High	[K].LAGGVAVIK.[V]	FALSE	1	1	1	P0A6F5	P0A6F5 [372-380]	0	827.535	1.19	K.LAGGVAVIK.V	[372-380]
P39177	Universal stress protein UP12 OS=Escherichia coli (strain K12) OX=83333 GN=uspG PE=1 SV=2	40	4	5	4	1	142	15.9	6.52	12.65
Confidence	Annotated Sequence	Contaminant	# Protein Groups	# Proteins	# PSMs	Master Protein Accessions	Positions in Master Proteins	# Missed Cleavages	Theo. MH+ [Da]	XCorr (by Search Engine): Sequest HT	Sequence in Protein	Positions in Protein
High	[R].NPSISTHLLGSNASSVIR.[H]	FALSE	1	1	1	P39177	P39177 [115-132]	0	1852.99	4.47	R.NPSISTHLLGSNASSVIR.H	[115-132]
High	[K].TIIMPVDVFEMELSDK.[A]	FALSE	1	1	1	P39177	P39177 [4-19]	0	1866.92	3.31	K.TIIMPVDVFEMELSDK.A	[4-19]
High	[K].TIIMPVDVFEMELSDK.[A]	FALSE	1	1	1	P39177	P39177 [4-19]	0	1882.92	2.77	K.TIIMPVDVFEMELSDK.A	[4-19]
High	[R].RFEEHLQHEAQER.[L]	FALSE	1	1	1	P39177	P39177 [57-69]	1	1708.82	2.09	R.RFEEHLQHEAQER.L	[57-69]
High	[R].HANLPVLVVR.[-]	FALSE	1	1	1	P39177	P39177 [133-142]	0	1117.68	1.65	R.HANLPVLVVR.-	[133-142]
P0AC53	Glucose-6-phosphate 1-dehydrogenase OS=Escherichia coli (strain K12) OX=83333 GN=zwf PE=1 SV=1	10	5	5	5	1	491	55.7	5.76	9.13
Confidence	Annotated Sequence	Contaminant	# Protein Groups	# Proteins	# PSMs	Master Protein Accessions	Positions in Master Proteins	# Missed Cleavages	Theo. MH+ [Da]	XCorr (by Search Engine): Sequest HT	Sequence in Protein	Positions in Protein
High	[R].GIQALFVR.[R]	FALSE	1	1	1	P0AC53	P0AC53 [431-438]	0	903.541	1.99	R.GIQALFVR.R	[431-438]
High	[R].VDIDNWR.[W]	FALSE	1	1	1	P0AC53	P0AC53 [321-327]	0	917.448	1.96	R.VDIDNWR.W	[321-327]
High	[K].SSNTETFVAIR.[V]	FALSE	1	1	1	P0AC53	P0AC53 [310-320]	0	1224.62	1.92	K.SSNTETFVAIR.V	[310-320]
High	[K].TPELNLFK.[E]	FALSE	1	1	1	P0AC53	P0AC53 [354-361]	0	961.535	1.63	K.TPELNLFK.E	[354-361]
High	[K].KVPGYLEEEGANK.[S]	FALSE	1	1	1	P0AC53	P0AC53 [297-309]	1	1433.73	1.62	K.KVPGYLEEEGANK.S	[297-309]
P0AGE0	Single-stranded DNA-binding protein OS=Escherichia coli (strain K12) OX=83333 GN=ssb PE=1 SV=2	31	4	5	4	1	178	19	5.58	10.47
Confidence	Annotated Sequence	Contaminant	# Protein Groups	# Proteins	# PSMs	Master Protein Accessions	Positions in Master Proteins	# Missed Cleavages	Theo. MH+ [Da]	XCorr (by Search Engine): Sequest HT	Sequence in Protein	Positions in Protein
High	[K].VILVGNLGQDPEVR.[Y]	FALSE	1	1	2	P0AGE0	P0AGE0 [9-22]	0	1508.84	3.13	K.VILVGNLGQDPEVR.Y	[9-22]
High	[K].LAEVASEYLR.[K]	FALSE	1	1	1	P0AGE0	P0AGE0 [64-73]	0	1150.61	2.91	K.LAEVASEYLR.K	[64-73]
High	[R].KGSQVYIEGQLR.[T]	FALSE	1	1	1	P0AGE0	P0AGE0 [74-85]	1	1377.75	2.43	R.KGSQVYIEGQLR.T	[74-85]
High	[R].YTTEVVVNVGGTMQMLGGR.[Q]	FALSE	1	1	1	P0AGE0	P0AGE0 [98-116]	0	2043.98	1.99	R.YTTEVVVNVGGTMQMLGGR.Q	[98-116]
P0AFH2	Oligopeptide transport system permease protein OppB OS=Escherichia coli (strain K12) OX=83333 GN=oppB PE=1 SV=1	19	4	5	4	1	306	33.4	9.77	10.34
Confidence	Annotated Sequence	Contaminant	# Protein Groups	# Proteins	# PSMs	Master Protein Accessions	Positions in Master Proteins	# Missed Cleavages	Theo. MH+ [Da]	XCorr (by Search Engine): Sequest HT	Sequence in Protein	Positions in Protein
High	[K].QLAHGDFGPSFK.[Y]	FALSE	1	1	2	P0AFH2	P0AFH2 [69-80]	0	1303.64	3.12	K.QLAHGDFGPSFK.Y	[69-80]
High	[R].GSMIEVLHSNFIR.[T]	FALSE	1	1	1	P0AFH2	P0AFH2 [195-207]	0	1518.77	2.75	R.GSMIEVLHSNFIR.T	[195-207]
High	[R].TLPPEVMANIEAK.[Y]	FALSE	1	1	1	P0AFH2	P0AFH2 [40-52]	0	1412.75	1.65	R.TLPPEVMANIEAK.Y	[40-52]
High	[K].YKDYSVNDLVASSFPVSAK.[L]	FALSE	1	1	1	P0AFH2	P0AFH2 [81-99]	1	2090.04	1.58	K.YKDYSVNDLVASSFPVSAK.L	[81-99]
P0A6C8	Acetylglutamate kinase OS=Escherichia coli (strain K12) OX=83333 GN=argB PE=1 SV=1	29	5	5	5	1	258	27.1	5.62	7.61
Confidence	Annotated Sequence	Contaminant	# Protein Groups	# Proteins	# PSMs	Master Protein Accessions	Positions in Master Proteins	# Missed Cleavages	Theo. MH+ [Da]	XCorr (by Search Engine): Sequest HT	Sequence in Protein	Positions in Protein
High	[R].VTPADQIDIITGALAGTANK.[T]	FALSE	1	1	1	P0A6C8	P0A6C8 [67-86]	0	1969.06	3.1	R.VTPADQIDIITGALAGTANK.T	[67-86]
High	[R].LFSALVNYR.[E]	FALSE	1	1	1	P0A6C8	P0A6C8 [23-31]	0	1082.6	2.4	R.LFSALVNYR.E	[23-31]
High	[K].VTQLDEELGHVGLAQPGSPK.[L]	FALSE	1	1	1	P0A6C8	P0A6C8 [112-131]	0	2075.08	2.11	K.VTQLDEELGHVGLAQPGSPK.L	[112-131]
High	[K].HQIAAVGLFLGDGDSVK.[V]	FALSE	1	1	1	P0A6C8	P0A6C8 [95-111]	0	1726.91	1.52	K.HQIAAVGLFLGDGDSVK.V	[95-111]
High	[K].VNAALDAAR.[T]	FALSE	1	1	1	P0A6C8	P0A6C8 [218-226]	0	900.49	1.5	K.VNAALDAAR.T	[218-226]
P0A817	S-adenosylmethionine synthase OS=Escherichia coli (strain K12) OX=83333 GN=metK PE=1 SV=2	14	4	5	4	1	384	41.9	5.26	13.64
Confidence	Annotated Sequence	Contaminant	# Protein Groups	# Proteins	# PSMs	Master Protein Accessions	Positions in Master Proteins	# Missed Cleavages	Theo. MH+ [Da]	XCorr (by Search Engine): Sequest HT	Sequence in Protein	Positions in Protein
High	[K].IADQISDAVLDAILEQDPK.[A]	FALSE	1	1	2	P0A817	P0A817 [19-37]	0	2054.07	3.97	K.IADQISDAVLDAILEQDPK.A	[19-37]
High	[K].HLFTSESVSEGHPDK.[I]	FALSE	1	1	1	P0A817	P0A817 [4-18]	0	1669.78	3.01	K.HLFTSESVSEGHPDK.I	[4-18]
High	[K].NIVAAGLADR.[C]	FALSE	1	1	1	P0A817	P0A817 [285-294]	0	999.558	1.93	K.NIVAAGLADR.C	[285-294]
High	[K].QSPDINQGVDR.[A]	FALSE	1	1	1	P0A817	P0A817 [99-109]	0	1228.59	1.82	K.QSPDINQGVDR.A	[99-109]
P75915	Chaperone protein YcdY OS=Escherichia coli (strain K12) OX=83333 GN=ycdY PE=1 SV=1	30	5	5	5	1	184	20.7	4.27	9.94
Confidence	Annotated Sequence	Contaminant	# Protein Groups	# Proteins	# PSMs	Master Protein Accessions	Positions in Master Proteins	# Missed Cleavages	Theo. MH+ [Da]	XCorr (by Search Engine): Sequest HT	Sequence in Protein	Positions in Protein
High	[K].LAANWPLEQDELLTR.[L]	FALSE	1	1	1	P75915	P75915 [36-50]	0	1768.92	3.61	K.LAANWPLEQDELLTR.L	[36-50]
High	[R].QPQDPLLVPLFTLIR.[E]	FALSE	1	1	1	P75915	P75915 [18-32]	0	1750.03	2.52	R.QPQDPLLVPLFTLIR.E	[18-32]
High	[K].VEAHATTPFWR.[T]	FALSE	1	1	1	P75915	P75915 [151-161]	0	1314.66	2.14	K.VEAHATTPFWR.T	[151-161]
High	[R].VLGSLYYR.[Q]	FALSE	1	1	1	P75915	P75915 [10-17]	0	970.536	1.67	R.VLGSLYYR.Q	[10-17]
High	[R].AFLSER.[G]	FALSE	1	1	1	P75915	P75915 [93-98]	0	722.383	1.31	R.AFLSER.G	[93-98]
P09373	Formate acetyltransferase 1 OS=Escherichia coli (strain K12) OX=83333 GN=pflB PE=1 SV=2	7	5	5	5	1	760	85.3	6.01	3.96
Confidence	Annotated Sequence	Contaminant	# Protein Groups	# Proteins	# PSMs	Master Protein Accessions	Positions in Master Proteins	# Missed Cleavages	Theo. MH+ [Da]	XCorr (by Search Engine): Sequest HT	Sequence in Protein	Positions in Protein
High	[R].AGAPFGPGANPMHGR.[D]	FALSE	1	1	1	P09373	P09373 [626-640]	0	1452.68	2.05	R.AGAPFGPGANPMHGR.D	[626-640]
High	[K].GAVASLTSVAK.[L]	FALSE	1	2	1	P09373	P09373 [644-654]	0	1003.58	1.9	K.GAVASLTSVAK.L	[644-654]
High	[K].EQQQDVITR.[T]	FALSE	1	1	1	P09373	P09373 [746-754]	0	1116.56	1.43	K.EQQQDVITR.T	[746-754]
High	[K].LPFAYAK.[D]	FALSE	1	1	1	P09373	P09373 [655-661]	0	809.456	1.28	K.LPFAYAK.D	[655-661]
High	[R].ALIPFGGIK.[M]	FALSE	1	1	1	P09373	P09373 [109-117]	0	915.566	1.27	R.ALIPFGGIK.M	[109-117]
P0AG30	Transcription termination factor Rho OS=Escherichia coli (strain K12) OX=83333 GN=rho PE=1 SV=1	13	5	5	5	1	419	47	7.25	9.18
Confidence	Annotated Sequence	Contaminant	# Protein Groups	# Proteins	# PSMs	Master Protein Accessions	Positions in Master Proteins	# Missed Cleavages	Theo. MH+ [Da]	XCorr (by Search Engine): Sequest HT	Sequence in Protein	Positions in Protein
High	[K].GEVVASTFDEPASR.[H]	FALSE	1	1	1	P0AG30	P0AG30 [225-238]	0	1464.7	2.96	K.GEVVASTFDEPASR.H	[225-238]
High	[K].VNEVNFDKPENAR.[N]	FALSE	1	1	1	P0AG30	P0AG30 [116-128]	0	1531.75	2.24	K.VNEVNFDKPENAR.N	[116-128]
High	[R].VLDLASPIGR.[G]	FALSE	1	1	1	P0AG30	P0AG30 [161-170]	0	1040.61	2.05	R.VLDLASPIGR.G	[161-170]
High	[R].GLIVAPPK.[A]	FALSE	1	1	1	P0AG30	P0AG30 [174-181]	0	794.513	1.94	R.GLIVAPPK.A	[174-181]
High	[R].AYNTVVPASGK.[V]	FALSE	1	1	1	P0AG30	P0AG30 [273-283]	0	1106.58	1.13	R.AYNTVVPASGK.V	[273-283]
P62768	UPF0325 protein YaeH OS=Escherichia coli (strain K12) OX=83333 GN=yaeH PE=3 SV=1	37	5	5	5	1	128	15.1	7.18	4.9
Confidence	Annotated Sequence	Contaminant	# Protein Groups	# Proteins	# PSMs	Master Protein Accessions	Positions in Master Proteins	# Missed Cleavages	Theo. MH+ [Da]	XCorr (by Search Engine): Sequest HT	Sequence in Protein	Positions in Protein
High	[K].ISEIEADLEK.[L]	FALSE	1	1	1	P62768	P62768 [115-124]	0	1146.59	2.81	K.ISEIEADLEK.L	[115-124]
High	[K].TVVADGVGQGYK.[E]	FALSE	1	1	1	P62768	P62768 [56-67]	0	1193.62	2.09	K.TVVADGVGQGYK.E	[56-67]
High	[R].HLESVVTNK.[I]	FALSE	1	1	1	P62768	P62768 [106-114]	0	1026.56	1.52	R.HLESVVTNK.I	[106-114]
High	[K].EVQEISPNLR.[Y]	FALSE	1	1	1	P62768	P62768 [68-77]	0	1184.63	1.41	K.EVQEISPNLR.Y	[68-77]
High	[K].ILDDLR.[H]	FALSE	1	1	1	P62768	P62768 [100-105]	0	744.425	1.17	K.ILDDLR.H	[100-105]
P0C054	Small heat shock protein IbpA OS=Escherichia coli (strain K12) OX=83333 GN=ibpA PE=1 SV=1	26	4	5	4	1	137	15.8	5.83	12.2
Confidence	Annotated Sequence	Contaminant	# Protein Groups	# Proteins	# PSMs	Master Protein Accessions	Positions in Master Proteins	# Missed Cleavages	Theo. MH+ [Da]	XCorr (by Search Engine): Sequest HT	Sequence in Protein	Positions in Protein
High	[R].GANLVNGLLYIDLER.[V]	FALSE	1	1	1	P0C054	P0C054 [109-123]	0	1659.91	3.26	R.GANLVNGLLYIDLER.V	[109-123]
High	[R].KFQLAENIHVR.[G]	FALSE	1	1	2	P0C054	P0C054 [98-108]	1	1354.76	2.65	R.KFQLAENIHVR.G	[98-108]
High	[K].FQLAENIHVR.[G]	FALSE	1	1	1	P0C054	P0C054 [99-108]	0	1226.66	2.53	K.FQLAENIHVR.G	[99-108]
High	[R].TYLYQGIAER.[N]	FALSE	1	1	1	P0C054	P0C054 [84-93]	0	1213.62	1.96	R.TYLYQGIAER.N	[84-93]
P21513	Ribonuclease E OS=Escherichia coli (strain K12) OX=83333 GN=rne PE=1 SV=6	5	4	5	4	1	1061	118.1	5.62	9.05
Confidence	Annotated Sequence	Contaminant	# Protein Groups	# Proteins	# PSMs	Master Protein Accessions	Positions in Master Proteins	# Missed Cleavages	Theo. MH+ [Da]	XCorr (by Search Engine): Sequest HT	Sequence in Protein	Positions in Protein
High	[R].IEPSLEAAFVDYGAER.[H]	FALSE	1	1	1	P21513	P21513 [49-64]	0	1766.86	2.93	R.IEPSLEAAFVDYGAER.H	[49-64]
High	[R].LYDLDIESPGHEQK.[K]	FALSE	1	1	2	P21513	P21513 [24-37]	0	1643.79	2.27	R.LYDLDIESPGHEQK.K	[24-37]
High	[R].VALVDGQR.[L]	FALSE	1	1	1	P21513	P21513 [16-23]	0	857.484	2.19	R.VALVDGQR.L	[16-23]
High	[K].AAPATPAAPAQPGLLSR.[F]	FALSE	1	1	1	P21513	P21513 [557-573]	0	1588.88	1.66	K.AAPATPAAPAQPGLLSR.F	[557-573]
P0A7S3	30S ribosomal protein S12 OS=Escherichia coli (strain K12) OX=83333 GN=rpsL PE=1 SV=2	40	4	5	4	1	124	13.7	10.87	8.02
Confidence	Annotated Sequence	Contaminant	# Protein Groups	# Proteins	# PSMs	Master Protein Accessions	Positions in Master Proteins	# Missed Cleavages	Theo. MH+ [Da]	XCorr (by Search Engine): Sequest HT	Sequence in Protein	Positions in Protein
High	[R].LTNGFEVTSYIGGEGHNLQEHSVILIR.[G]	FALSE	1	1	1	P0A7S3	P0A7S3 [57-83]	0	2984.51	3.98	R.LTNGFEVTSYIGGEGHNLQEHSVILIR.G	[57-83]
High	[R].GALDCSGVK.[D]	FALSE	1	1	1	P0A7S3	P0A7S3 [100-108]	0	906.435	2.12	R.GALDCSGVK.D	[100-108]
High	[K].SNVPALEACPQK.[R]	FALSE	1	1	1	P0A7S3	P0A7S3 [19-30]	0	1313.65	1.92	K.SNVPALEACPQK.R	[19-30]
High	[K].SNVPALEACPQKR.[G]	FALSE	1	1	2	P0A7S3	P0A7S3 [19-31]	1	1469.75	1.12	K.SNVPALEACPQKR.G	[19-31]
P0C8J6	D-tagatose-1,6-bisphosphate aldolase subunit GatY OS=Escherichia coli (strain K12) OX=83333 GN=gatY PE=1 SV=1	21	5	5	5	1	284	30.8	6.34	3.74
Confidence	Annotated Sequence	Contaminant	# Protein Groups	# Proteins	# PSMs	Master Protein Accessions	Positions in Master Proteins	# Missed Cleavages	Theo. MH+ [Da]	XCorr (by Search Engine): Sequest HT	Sequence in Protein	Positions in Protein
High	[K].FDDIAQK.[V]	FALSE	1	1	1	P0C8J6	P0C8J6 [87-93]	0	836.415	2.01	K.FDDIAQK.V	[87-93]
High	[R].QWVNLPLVLHGASGLSTK.[D]	FALSE	1	1	1	P0C8J6	P0C8J6 [199-216]	0	1920.07	1.74	R.QWVNLPLVLHGASGLSTK.D	[199-216]
High	[K].INVATELK.[N]	FALSE	1	1	1	P0C8J6	P0C8J6 [229-236]	0	887.52	1.73	K.INVATELK.N	[229-236]
High	[R].SVMIDASHLPFAQNISR.[V]	FALSE	1	1	1	P0C8J6	P0C8J6 [100-116]	0	1901.95	1.42	R.SVMIDASHLPFAQNISR.V	[100-116]
High	[R].VKEVVDFCHR.[F]	FALSE	1	1	1	P0C8J6	P0C8J6 [117-126]	1	1288.65	0.6	R.VKEVVDFCHR.F	[117-126]
P0AGA2	Protein translocase subunit SecY OS=Escherichia coli (strain K12) OX=83333 GN=secY PE=1 SV=1	7	3	4	3	1	443	48.5	9.89	6.71
Confidence	Annotated Sequence	Contaminant	# Protein Groups	# Proteins	# PSMs	Master Protein Accessions	Positions in Master Proteins	# Missed Cleavages	Theo. MH+ [Da]	XCorr (by Search Engine): Sequest HT	Sequence in Protein	Positions in Protein
High	[R].RVYAAQSTHLPLK.[V]	FALSE	1	1	1	P0AGA2	P0AGA2 [256-268]	1	1483.84	2.63	R.RVYAAQSTHLPLK.V	[256-268]
High	[K].SGAFVPGIRPGEQTAK.[Y]	FALSE	1	1	2	P0AGA2	P0AGA2 [349-364]	0	1614.86	2.06	K.SGAFVPGIRPGEQTAK.Y	[349-364]
High	[R].VYAAQSTHLPLK.[V]	FALSE	1	1	1	P0AGA2	P0AGA2 [257-268]	0	1327.74	0.98	R.VYAAQSTHLPLK.V	[257-268]
P0AA10	50S ribosomal protein L13 OS=Escherichia coli (strain K12) OX=83333 GN=rplM PE=1 SV=1	25	3	4	3	1	142	16	9.91	3.45
Confidence	Annotated Sequence	Contaminant	# Protein Groups	# Proteins	# PSMs	Master Protein Accessions	Positions in Master Proteins	# Missed Cleavages	Theo. MH+ [Da]	XCorr (by Search Engine): Sequest HT	Sequence in Protein	Positions in Protein
High	[R].VIEIAVK.[G]	FALSE	1	1	1	P0AA10	P0AA10 [100-106]	0	771.497	1.79	R.VIEIAVK.G	[100-106]
High	[K].TFTAKPETVK.[R]	FALSE	1	1	2	P0AA10	P0AA10 [3-12]	0	1121.62	1.77	K.TFTAKPETVK.R	[3-12]
High	[K].VYAGNEHNHAAQQPQVLDI.[-]	FALSE	1	1	1	P0AA10	P0AA10 [124-142]	0	2104.02	1.32	K.VYAGNEHNHAAQQPQVLDI.-	[124-142]
P0AFX4	Regulator of sigma D OS=Escherichia coli (strain K12) OX=83333 GN=rsd PE=1 SV=1	23	4	4	4	1	158	18.2	6.02	2.48
Confidence	Annotated Sequence	Contaminant	# Protein Groups	# Proteins	# PSMs	Master Protein Accessions	Positions in Master Proteins	# Missed Cleavages	Theo. MH+ [Da]	XCorr (by Search Engine): Sequest HT	Sequence in Protein	Positions in Protein
High	[K].LILLVLDAAR.[V]	FALSE	1	1	1	P0AFX4	P0AFX4 [144-153]	0	1096.71	2.48	K.LILLVLDAAR.V	[144-153]
High	[K].LEGNGQLAR.[A]	FALSE	1	1	1	P0AFX4	P0AFX4 [80-88]	0	958.495	1.38	K.LEGNGQLAR.A	[80-88]
High	[R].FVLEDK.[L]	FALSE	1	1	1	P0AFX4	P0AFX4 [138-143]	0	750.403	1.18	R.FVLEDK.L	[138-143]
High	[-].MLNQLDNLTER.[V]	FALSE	1	1	1	P0AFX4	P0AFX4 [1-11]	0	1362.67	1	-.MLNQLDNLTER.V	[1-11]
P25746	High frequency lysogenization protein HflD OS=Escherichia coli (strain K12) OX=83333 GN=hflD PE=1 SV=1	24	4	4	4	1	213	22.9	9.25	12.32
Confidence	Annotated Sequence	Contaminant	# Protein Groups	# Proteins	# PSMs	Master Protein Accessions	Positions in Master Proteins	# Missed Cleavages	Theo. MH+ [Da]	XCorr (by Search Engine): Sequest HT	Sequence in Protein	Positions in Protein
High	[R].VGLETLLGVLNASSR.[Q]	FALSE	1	1	1	P25746	P25746 [64-78]	0	1528.87	3.74	R.VGLETLLGVLNASSR.Q	[64-78]
High	[R].IQVTGSPAVLQSPQVQAK.[V]	FALSE	1	1	1	P25746	P25746 [149-166]	0	1851.03	3.73	R.IQVTGSPAVLQSPQVQAK.V	[149-166]
High	[R].QGLNAELTR.[Y]	FALSE	1	1	1	P25746	P25746 [79-87]	0	1001.54	2.76	R.QGLNAELTR.Y	[79-87]
High	[K].GALDTLGNR.[I]	FALSE	1	1	1	P25746	P25746 [104-112]	0	916.485	2.09	K.GALDTLGNR.I	[104-112]
P0ABD3	Bacterioferritin OS=Escherichia coli (strain K12) OX=83333 GN=bfr PE=1 SV=1	37	4	4	4	1	158	18.5	4.81	11.95
Confidence	Annotated Sequence	Contaminant	# Protein Groups	# Proteins	# PSMs	Master Protein Accessions	Positions in Master Proteins	# Missed Cleavages	Theo. MH+ [Da]	XCorr (by Search Engine): Sequest HT	Sequence in Protein	Positions in Protein
High	[K].LLGNELVAINQYFLHAR.[M]	FALSE	1	1	1	P0ABD3	P0ABD3 [14-30]	0	1971.08	3.92	K.LLGNELVAINQYFLHAR.M	[14-30]
High	[R].EAIGYADSVHDYVSR.[D]	FALSE	1	1	1	P0ABD3	P0ABD3 [103-117]	0	1681.78	3.61	R.EAIGYADSVHDYVSR.D	[103-117]
High	[R].SDLALELDGAK.[N]	FALSE	1	1	1	P0ABD3	P0ABD3 [89-99]	0	1131.59	2.24	R.SDLALELDGAK.N	[89-99]
High	[R].ILFLEGLPNLQDLGK.[L]	FALSE	1	1	1	P0ABD3	P0ABD3 [62-76]	0	1669.95	2.18	R.ILFLEGLPNLQDLGK.L	[62-76]
P0DMC7	Transcriptional regulatory protein RcsB OS=Escherichia coli (strain K12) OX=83333 GN=rcsB PE=1 SV=1	18	4	4	4	1	216	23.7	7.47	4.53
Confidence	Annotated Sequence	Contaminant	# Protein Groups	# Proteins	# PSMs	Master Protein Accessions	Positions in Master Proteins	# Missed Cleavages	Theo. MH+ [Da]	XCorr (by Search Engine): Sequest HT	Sequence in Protein	Positions in Protein
High	[R].LFAEGFLVTEIAK.[K]	FALSE	1	1	1	P0DMC7	P0DMC7 [161-173]	0	1437.8	2.6	R.LFAEGFLVTEIAK.K	[161-173]
High	[K].QGAPTDLPK.[A]	FALSE	1	1	1	P0DMC7	P0DMC7 [110-118]	0	926.494	1.93	K.QGAPTDLPK.A	[110-118]
High	[K].YGDGITLIK.[Y]	FALSE	1	1	1	P0DMC7	P0DMC7 [64-72]	0	979.546	1.49	K.YGDGITLIK.Y	[64-72]
High	[K].FTPESVSR.[L]	FALSE	1	1	1	P0DMC7	P0DMC7 [129-136]	0	922.463	1.47	K.FTPESVSR.L	[129-136]
P0ABA6	ATP synthase gamma chain OS=Escherichia coli (strain K12) OX=83333 GN=atpG PE=1 SV=1	13	4	4	4	1	287	31.6	8.76	5.45
Confidence	Annotated Sequence	Contaminant	# Protein Groups	# Proteins	# PSMs	Master Protein Accessions	Positions in Master Proteins	# Missed Cleavages	Theo. MH+ [Da]	XCorr (by Search Engine): Sequest HT	Sequence in Protein	Positions in Protein
High	[R].GLCGGLNINLFK.[K]	FALSE	1	1	1	P0ABA6	P0ABA6 [86-97]	0	1305.7	1.97	R.GLCGGLNINLFK.K	[86-97]
High	[K].VMLQAYDEGR.[L]	FALSE	1	1	1	P0ABA6	P0ABA6 [155-164]	0	1197.56	1.77	K.VMLQAYDEGR.L	[155-164]
High	[K].ALLDTLLR.[R]	FALSE	1	1	1	P0ABA6	P0ABA6 [214-221]	0	914.567	1.72	K.ALLDTLLR.R	[214-221]
High	[K].LYIVSNK.[F]	FALSE	1	1	1	P0ABA6	P0ABA6 [168-174]	0	836.488	1.2	K.LYIVSNK.F	[168-174]
P0AF67	tRNA threonylcarbamoyladenosine biosynthesis protein TsaE OS=Escherichia coli (strain K12) OX=83333 GN=tsaE PE=1 SV=1	28	3	4	3	1	153	16.8	4.65	12.31
Confidence	Annotated Sequence	Contaminant	# Protein Groups	# Proteins	# PSMs	Master Protein Accessions	Positions in Master Proteins	# Missed Cleavages	Theo. MH+ [Da]	XCorr (by Search Engine): Sequest HT	Sequence in Protein	Positions in Protein
High	[R].GFLQALGHQGNVK.[S]	FALSE	1	1	2	P0AF67	P0AF67 [47-59]	0	1368.74	3.7	R.GFLQALGHQGNVK.S	[47-59]
High	[R].VIPLPDEQATLDLGER.[V]	FALSE	1	1	1	P0AF67	P0AF67 [5-20]	0	1765.93	2.75	R.VIPLPDEQATLDLGER.V	[5-20]
High	[R].VSAVSSAGELLLAR.[L]	FALSE	1	1	1	P0AF67	P0AF67 [137-150]	0	1372.78	2.53	R.VSAVSSAGELLLAR.L	[137-150]
P0ACJ0	Leucine-responsive regulatory protein OS=Escherichia coli (strain K12) OX=83333 GN=lrp PE=1 SV=2	24	4	4	4	1	164	18.9	8.78	2.28
Confidence	Annotated Sequence	Contaminant	# Protein Groups	# Proteins	# PSMs	Master Protein Accessions	Positions in Master Proteins	# Missed Cleavages	Theo. MH+ [Da]	XCorr (by Search Engine): Sequest HT	Sequence in Protein	Positions in Protein
High	[R].GAPDVFEQFNTAVQK.[L]	FALSE	1	1	1	P0ACJ0	P0ACJ0 [85-99]	0	1650.81	2.28	R.GAPDVFEQFNTAVQK.L	[85-99]
High	[R].ISNVELSK.[R]	FALSE	1	1	1	P0ACJ0	P0ACJ0 [29-36]	0	889.499	1.58	R.ISNVELSK.R	[29-36]
High	[R].NILNELQK.[D]	FALSE	1	1	1	P0ACJ0	P0ACJ0 [18-25]	0	971.552	1.58	R.NILNELQK.D	[18-25]
High	[R].TYVVMEEVK.[Q]	FALSE	1	1	1	P0ACJ0	P0ACJ0 [146-154]	0	1113.55	1.18	R.TYVVMEEVK.Q	[146-154]
P0A6N4	Elongation factor P OS=Escherichia coli (strain K12) OX=83333 GN=efp PE=1 SV=2	17	2	4	2	1	188	20.6	5.02	11.31
Confidence	Annotated Sequence	Contaminant	# Protein Groups	# Proteins	# PSMs	Master Protein Accessions	Positions in Master Proteins	# Missed Cleavages	Theo. MH+ [Da]	XCorr (by Search Engine): Sequest HT	Sequence in Protein	Positions in Protein
High	[K].VPLFVQIGEVIK.[V]	FALSE	1	1	1	P0A6N4	P0A6N4 [164-175]	0	1341.81	3.22	K.VPLFVQIGEVIK.V	[164-175]
High	[K].GDTAGTGGKPATLSTGAVVK.[V]	FALSE	1	1	2	P0A6N4	P0A6N4 [144-163]	0	1787.95	3.02	K.GDTAGTGGKPATLSTGAVVK.V	[144-163]
High	[K].VPLFVQIGEVIK.[V]	FALSE	1	1	1	P0A6N4	P0A6N4 [164-175]	0	1342.8	2.36	K.VPLFVQIGEVIK.V	[164-175]
P69783	PTS system glucose-specific EIIA component OS=Escherichia coli (strain K12) OX=83333 GN=crr PE=1 SV=2	26	3	4	3	1	169	18.2	4.84	13.63
Confidence	Annotated Sequence	Contaminant	# Protein Groups	# Proteins	# PSMs	Master Protein Accessions	Positions in Master Proteins	# Missed Cleavages	Theo. MH+ [Da]	XCorr (by Search Engine): Sequest HT	Sequence in Protein	Positions in Protein
High	[K].VGDTVIEFDLPLLEEK.[A]	FALSE	1	1	1	P69783	P69783 [116-131]	0	1816.96	3.88	K.VGDTVIEFDLPLLEEK.A	[116-131]
High	[K].IVGDGIAIKPTGNK.[M]	FALSE	1	1	2	P69783	P69783 [46-59]	0	1382.8	3.39	K.IVGDGIAIKPTGNK.M	[46-59]
High	[K].LSGSVTVGETPVIR.[I]	FALSE	1	1	1	P69783	P69783 [153-166]	0	1414.79	3.36	K.LSGSVTVGETPVIR.I	[153-166]
P0ADC1	LPS-assembly lipoprotein LptE OS=Escherichia coli (strain K12) OX=83333 GN=lptE PE=1 SV=1	26	4	4	4	1	193	21.3	8.68	6.55
Confidence	Annotated Sequence	Contaminant	# Protein Groups	# Proteins	# PSMs	Master Protein Accessions	Positions in Master Proteins	# Missed Cleavages	Theo. MH+ [Da]	XCorr (by Search Engine): Sequest HT	Sequence in Protein	Positions in Protein
High	[R].SDEEQTSTTTDTPATPAR.[V]	FALSE	1	1	1	P0ADC1	P0ADC1 [169-186]	0	1907.85	3.28	R.SDEEQTSTTTDTPATPAR.V	[169-186]
High	[K].VMILDSGDPNGPLSR.[A]	FALSE	1	1	1	P0ADC1	P0ADC1 [35-49]	0	1586.78	3.27	K.VMILDSGDPNGPLSR.A	[35-49]
High	[R].DTTQVPSTMK.[V]	FALSE	1	1	1	P0ADC1	P0ADC1 [25-34]	0	1123.53	1.47	R.DTTQVPSTMK.V	[25-34]
High	[R].AAEQLIR.[K]	FALSE	1	1	1	P0ADC1	P0ADC1 [151-157]	0	800.462	1.31	R.AAEQLIR.K	[151-157]
P0AGJ9	Tyrosine--tRNA ligase OS=Escherichia coli (strain K12) OX=83333 GN=tyrS PE=1 SV=2	8	3	4	3	1	424	47.5	5.81	8.48
Confidence	Annotated Sequence	Contaminant	# Protein Groups	# Proteins	# PSMs	Master Protein Accessions	Positions in Master Proteins	# Missed Cleavages	Theo. MH+ [Da]	XCorr (by Search Engine): Sequest HT	Sequence in Protein	Positions in Protein
High	[R].AQYVLAEQVTR.[L]	FALSE	1	1	1	P0AGJ9	P0AGJ9 [299-309]	0	1277.68	2.43	R.AQYVLAEQVTR.L	[299-309]
High	[R].LVHGEEGLQAAK.[R]	FALSE	1	1	2	P0AGJ9	P0AGJ9 [310-321]	0	1251.67	2.32	R.LVHGEEGLQAAK.R	[310-321]
High	[K].TEGGAVWLDPK.[K]	FALSE	1	1	1	P0AGJ9	P0AGJ9 [239-249]	0	1172.59	2.12	K.TEGGAVWLDPK.K	[239-249]
P0A9W9	Protein YrdA OS=Escherichia coli (strain K12) OX=83333 GN=yrdA PE=1 SV=1	29	4	4	4	1	184	20.2	5.55	2.76
Confidence	Annotated Sequence	Contaminant	# Protein Groups	# Proteins	# PSMs	Master Protein Accessions	Positions in Master Proteins	# Missed Cleavages	Theo. MH+ [Da]	XCorr (by Search Engine): Sequest HT	Sequence in Protein	Positions in Protein
High	[R].LADDVGIWPLVVIR.[G]	FALSE	1	1	1	P0A9W9	P0A9W9 [33-46]	0	1565.9	2.76	R.LADDVGIWPLVVIR.G	[33-46]
High	[K].SSYNPDGNPLTIGEDVTVGHK.[V]	FALSE	1	1	1	P0A9W9	P0A9W9 [72-92]	0	2200.05	1.83	K.SSYNPDGNPLTIGEDVTVGHK.V	[72-92]
High	[R].YSANNYVK.[W]	FALSE	1	1	1	P0A9W9	P0A9W9 [163-170]	0	958.463	1.39	R.YSANNYVK.W	[163-170]
High	[R].GDVHYVQIGAR.[T]	FALSE	1	1	1	P0A9W9	P0A9W9 [47-57]	0	1214.63	1.35	R.GDVHYVQIGAR.T	[47-57]
P0ABV2	Biopolymer transport protein ExbD OS=Escherichia coli (strain K12) OX=83333 GN=exbD PE=1 SV=1	35	4	4	4	1	141	15.5	4.88	8.75
Confidence	Annotated Sequence	Contaminant	# Protein Groups	# Proteins	# PSMs	Master Protein Accessions	Positions in Master Proteins	# Missed Cleavages	Theo. MH+ [Da]	XCorr (by Search Engine): Sequest HT	Sequence in Protein	Positions in Protein
High	[K].VNLPASTSTPQPRPEKPVYLSVK.[A]	FALSE	1	1	1	P0ABV2	P0ABV2 [47-69]	0	2508.38	3.06	K.VNLPASTSTPQPRPEKPVYLSVK.A	[47-69]
High	[K].IGLVGEETAK.[A]	FALSE	1	1	1	P0ABV2	P0ABV2 [130-139]	0	1016.56	2.36	K.IGLVGEETAK.A	[130-139]
High	[K].DTTIFFR.[A]	FALSE	1	1	1	P0ABV2	P0ABV2 [99-105]	0	899.462	1.71	K.DTTIFFR.A	[99-105]
High	[K].TVDYETLMK.[V]	FALSE	1	1	1	P0ABV2	P0ABV2 [109-117]	0	1115.53	1.62	K.TVDYETLMK.V	[109-117]
P09127	Protein HemX OS=Escherichia coli (strain K12) OX=83333 GN=hemX PE=1 SV=1	12	4	4	4	1	393	42.9	4.82	10.34
Confidence	Annotated Sequence	Contaminant	# Protein Groups	# Proteins	# PSMs	Master Protein Accessions	Positions in Master Proteins	# Missed Cleavages	Theo. MH+ [Da]	XCorr (by Search Engine): Sequest HT	Sequence in Protein	Positions in Protein
High	[K].LNQLSNQVDNLR.[L]	FALSE	1	1	1	P09127	P09127 [206-217]	0	1413.74	3.26	K.LNQLSNQVDNLR.L	[206-217]
High	[R].EAVDTTSQPVATEK.[K]	FALSE	1	1	1	P09127	P09127 [16-29]	0	1475.72	2.67	R.EAVDTTSQPVATEK.K	[16-29]
High	[R].QALENVSTWVR.[A]	FALSE	1	1	1	P09127	P09127 [304-314]	0	1302.68	2.3	R.QALENVSTWVR.A	[304-314]
High	[R].LLVAAQAVPR.[H]	FALSE	1	1	1	P09127	P09127 [287-296]	0	1037.65	2.11	R.LLVAAQAVPR.H	[287-296]
P08200	Isocitrate dehydrogenase [NADP] OS=Escherichia coli (strain K12) OX=83333 GN=icd PE=1 SV=1	10	4	4	4	1	416	45.7	5.26	4.38
Confidence	Annotated Sequence	Contaminant	# Protein Groups	# Proteins	# PSMs	Master Protein Accessions	Positions in Master Proteins	# Missed Cleavages	Theo. MH+ [Da]	XCorr (by Search Engine): Sequest HT	Sequence in Protein	Positions in Protein
High	[K].GPLTTPVGGGIR.[S]	FALSE	1	1	1	P08200	P08200 [101-112]	0	1124.64	2.75	K.GPLTTPVGGGIR.S	[101-112]
High	[R].YYQGTPSPVK.[H]	FALSE	1	1	1	P08200	P08200 [133-142]	0	1139.57	1.63	R.YYQGTPSPVK.H	[133-142]
High	[R].KISWMEIYTGEK.[S]	FALSE	1	1	1	P08200	P08200 [62-73]	1	1484.75	1.6	R.KISWMEIYTGEK.S	[62-73]
High	[K].VVVPAQGK.[K]	FALSE	1	1	1	P08200	P08200 [5-12]	0	797.488	1.32	K.VVVPAQGK.K	[5-12]
P64588	Transcriptional regulator YqjI OS=Escherichia coli (strain K12) OX=83333 GN=yqjI PE=1 SV=1	17	4	4	4	1	207	23.4	6.74	6.44
Confidence	Annotated Sequence	Contaminant	# Protein Groups	# Proteins	# PSMs	Master Protein Accessions	Positions in Master Proteins	# Missed Cleavages	Theo. MH+ [Da]	XCorr (by Search Engine): Sequest HT	Sequence in Protein	Positions in Protein
High	[R].VNQSDISDAQIK.[K]	FALSE	1	1	1	P64588	P64588 [179-190]	0	1317.66	3.05	R.VNQSDISDAQIK.K	[179-190]
High	[R].LVILDILSR.[D]	FALSE	1	1	1	P64588	P64588 [65-73]	0	1041.67	1.72	R.LVILDILSR.D	[65-73]
High	[K].IIAVIDR.[A]	FALSE	1	1	1	P64588	P64588 [192-198]	0	799.504	1.67	K.IIAVIDR.A	[192-198]
High	[R].FFGHGELR.[L]	FALSE	1	1	1	P64588	P64588 [57-64]	0	962.484	1.37	R.FFGHGELR.L	[57-64]
P0ADB1	Osmotically-inducible putative lipoprotein OsmE OS=Escherichia coli (strain K12) OX=83333 GN=osmE PE=2 SV=1	38	3	4	3	1	112	12	7.87	7.24
Confidence	Annotated Sequence	Contaminant	# Protein Groups	# Proteins	# PSMs	Master Protein Accessions	Positions in Master Proteins	# Missed Cleavages	Theo. MH+ [Da]	XCorr (by Search Engine): Sequest HT	Sequence in Protein	Positions in Protein
High	[R].AQVAQIAGKPSSEVSMIHAR.[G]	FALSE	1	1	1	P0ADB1	P0ADB1 [46-65]	0	2080.1	2.49	R.AQVAQIAGKPSSEVSMIHAR.G	[46-65]
High	[R].GTCQTYILGQR.[D]	FALSE	1	1	1	P0ADB1	P0ADB1 [66-76]	0	1296.64	2.43	R.GTCQTYILGQR.D	[66-76]
High	[R].AQVAQIAGKPSSEVSMIHAR.[G]	FALSE	1	1	1	P0ADB1	P0ADB1 [46-65]	0	2096.09	2.37	R.AQVAQIAGKPSSEVSMIHAR.G	[46-65]
High	[R].TKDQFVQPVVK.[D]	FALSE	1	1	1	P0ADB1	P0ADB1 [27-37]	1	1288.73	2.32	R.TKDQFVQPVVK.D	[27-37]
P0A9X4	Rod shape-determining protein MreB OS=Escherichia coli (strain K12) OX=83333 GN=mreB PE=1 SV=1	12	4	4	4	1	347	36.9	5.26	7.89
Confidence	Annotated Sequence	Contaminant	# Protein Groups	# Proteins	# PSMs	Master Protein Accessions	Positions in Master Proteins	# Missed Cleavages	Theo. MH+ [Da]	XCorr (by Search Engine): Sequest HT	Sequence in Protein	Positions in Protein
High	[R].NYGSLIGEATAER.[I]	FALSE	1	1	1	P0A9X4	P0A9X4 [205-217]	0	1380.68	2.37	R.NYGSLIGEATAER.I	[205-217]
High	[R].FDEAIINYVR.[R]	FALSE	1	1	1	P0A9X4	P0A9X4 [194-203]	0	1239.64	1.95	R.FDEAIINYVR.R	[194-203]
High	[R].NLAEGVPR.[G]	FALSE	1	1	1	P0A9X4	P0A9X4 [240-247]	0	855.468	1.83	R.NLAEGVPR.G	[240-247]
High	[R].GMVLTGGGALLR.[N]	FALSE	1	1	1	P0A9X4	P0A9X4 [290-301]	0	1160.65	1.75	R.GMVLTGGGALLR.N	[290-301]
P0A6K3	Peptide deformylase OS=Escherichia coli (strain K12) OX=83333 GN=def PE=1 SV=2	25	4	4	4	1	169	19.3	5.35	5.99
Confidence	Annotated Sequence	Contaminant	# Protein Groups	# Proteins	# PSMs	Master Protein Accessions	Positions in Master Proteins	# Missed Cleavages	Theo. MH+ [Da]	XCorr (by Search Engine): Sequest HT	Sequence in Protein	Positions in Protein
High	[K].SGETGIEEGCLSIPEQR.[A]	FALSE	1	1	1	P0A6K3	P0A6K3 [82-98]	0	1861.86	3.6	K.SGETGIEEGCLSIPEQR.A	[82-98]
High	[R].LVLINPELLEK.[S]	FALSE	1	1	1	P0A6K3	P0A6K3 [71-81]	0	1280.78	2.39	R.LVLINPELLEK.S	[71-81]
High	[K].VAKPVEEVNAEIQR.[I]	FALSE	1	1	1	P0A6K3	P0A6K3 [17-30]	0	1581.86	1.64	K.VAKPVEEVNAEIQR.I	[17-30]
High	[R].KVAKPVEEVNAEIQR.[I]	FALSE	1	1	1	P0A6K3	P0A6K3 [16-30]	1	1709.95	0.94	R.KVAKPVEEVNAEIQR.I	[16-30]
P64604	Probable phospholipid ABC transporter-binding protein MlaD OS=Escherichia coli (strain K12) OX=83333 GN=mlaD PE=1 SV=1	29	4	4	4	1	183	19.6	4.93	7.13
Confidence	Annotated Sequence	Contaminant	# Protein Groups	# Proteins	# PSMs	Master Protein Accessions	Positions in Master Proteins	# Missed Cleavages	Theo. MH+ [Da]	XCorr (by Search Engine): Sequest HT	Sequence in Protein	Positions in Protein
High	[R].VADITLDPK.[T]	FALSE	1	1	1	P64604	P64604 [68-76]	0	971.541	2.6	R.VADITLDPK.T	[68-76]
High	[K].NSGDAPAAAPGNNETTEPVGTTK.[-]	FALSE	1	1	1	P64604	P64604 [161-183]	0	2199.02	2.36	K.NSGDAPAAAPGNNETTEPVGTTK.-	[161-183]
High	[K].AANVTSIR.[T]	FALSE	1	1	1	P64604	P64604 [28-35]	0	831.468	2.17	K.AANVTSIR.T	[28-35]
High	[R].YNHIPDTSSLSIR.[T]	FALSE	1	1	1	P64604	P64604 [90-102]	0	1502.76	1.88	R.YNHIPDTSSLSIR.T	[90-102]
P0A7G6	Protein RecA OS=Escherichia coli (strain K12) OX=83333 GN=recA PE=1 SV=2	16	4	4	4	1	353	38	5.19	9.3
Confidence	Annotated Sequence	Contaminant	# Protein Groups	# Proteins	# PSMs	Master Protein Accessions	Positions in Master Proteins	# Missed Cleavages	Theo. MH+ [Da]	XCorr (by Search Engine): Sequest HT	Sequence in Protein	Positions in Protein
High	[R].SGAVDVIVVDSVAALTPK.[A]	FALSE	1	1	1	P0A7G6	P0A7G6 [136-153]	0	1740.97	3.19	R.SGAVDVIVVDSVAALTPK.A	[136-153]
High	[R].IVEIYGPESSGK.[T]	FALSE	1	1	1	P0A7G6	P0A7G6 [62-73]	0	1278.66	2.27	R.IVEIYGPESSGK.T	[62-73]
High	[K].AEIEGEIGDSHMGLAAR.[M]	FALSE	1	1	1	P0A7G6	P0A7G6 [154-170]	0	1771.83	2.2	K.AEIEGEIGDSHMGLAAR.M	[154-170]
High	[K].EGENVVGSETR.[V]	FALSE	1	1	1	P0A7G6	P0A7G6 [234-244]	0	1176.55	1.64	K.EGENVVGSETR.V	[234-244]
P0A6H5	ATP-dependent protease ATPase subunit HslU OS=Escherichia coli (strain K12) OX=83333 GN=hslU PE=1 SV=1	11	4	4	4	1	443	49.6	5.35	10.35
Confidence	Annotated Sequence	Contaminant	# Protein Groups	# Proteins	# PSMs	Master Protein Accessions	Positions in Master Proteins	# Missed Cleavages	Theo. MH+ [Da]	XCorr (by Search Engine): Sequest HT	Sequence in Protein	Positions in Protein
High	[R].IAEAAWQVNESTENIGAR.[R]	FALSE	1	1	1	P0A6H5	P0A6H5 [376-393]	0	1958.96	4.57	R.IAEAAWQVNESTENIGAR.R	[376-393]
High	[R].DLLPLVEGCTVSTK.[H]	FALSE	1	1	1	P0A6H5	P0A6H5 [280-293]	0	1531.8	2.01	R.DLLPLVEGCTVSTK.H	[280-293]
High	[K].LLIEEEAAK.[L]	FALSE	1	1	1	P0A6H5	P0A6H5 [224-232]	0	1015.57	1.97	K.LLIEEEAAK.L	[224-232]
High	[K].LVNPEELK.[Q]	FALSE	1	1	1	P0A6H5	P0A6H5 [233-240]	0	941.53	1.8	K.LVNPEELK.Q	[233-240]
P0ABJ9	Cytochrome bd-I ubiquinol oxidase subunit 1 OS=Escherichia coli (strain K12) OX=83333 GN=cydA PE=1 SV=1	8	3	4	3	1	522	58.2	6.81	8.85
Confidence	Annotated Sequence	Contaminant	# Protein Groups	# Proteins	# PSMs	Master Protein Accessions	Positions in Master Proteins	# Missed Cleavages	Theo. MH+ [Da]	XCorr (by Search Engine): Sequest HT	Sequence in Protein	Positions in Protein
High	[K].RYTPNVADATEAQIQQATK.[D]	FALSE	1	1	1	P0ABJ9	P0ABJ9 [359-377]	1	2105.06	3.65	K.RYTPNVADATEAQIQQATK.D	[359-377]
High	[R].YHFEQSSTTTQPAR.[-]	FALSE	1	1	2	P0ABJ9	P0ABJ9 [509-522]	0	1652.77	2.94	R.YHFEQSSTTTQPAR.-	[509-522]
High	[R].VAPLYFAFR.[I]	FALSE	1	1	1	P0ABJ9	P0ABJ9 [383-391]	0	1083.6	1.07	R.VAPLYFAFR.I	[383-391]
P0A9B2	Glyceraldehyde-3-phosphate dehydrogenase A OS=Escherichia coli (strain K12) OX=83333 GN=gapA PE=1 SV=2	13	4	4	4	1	331	35.5	7.11	6.3
Confidence	Annotated Sequence	Contaminant	# Protein Groups	# Proteins	# PSMs	Master Protein Accessions	Positions in Master Proteins	# Missed Cleavages	Theo. MH+ [Da]	XCorr (by Search Engine): Sequest HT	Sequence in Protein	Positions in Protein
High	[R].GASQNIIPSSTGAAK.[A]	FALSE	1	1	1	P0A9B2	P0A9B2 [199-213]	0	1401.73	2.72	R.GASQNIIPSSTGAAK.A	[199-213]
High	[K].AGIALNDNFVK.[L]	FALSE	1	1	1	P0A9B2	P0A9B2 [297-307]	0	1161.63	1.82	K.AGIALNDNFVK.L	[297-307]
High	[K].AATYEQIK.[A]	FALSE	1	1	1	P0A9B2	P0A9B2 [250-257]	0	923.483	1.75	K.AATYEQIK.A	[250-257]
High	[K].VGINGFGR.[I]	FALSE	1	1	1	P0A9B2	P0A9B2 [5-12]	0	820.431	1.2	K.VGINGFGR.I	[5-12]
P45577	RNA chaperone ProQ OS=Escherichia coli (strain K12) OX=83333 GN=proQ PE=1 SV=2	22	4	4	4	1	232	25.9	9.64	8.87
Confidence	Annotated Sequence	Contaminant	# Protein Groups	# Proteins	# PSMs	Master Protein Accessions	Positions in Master Proteins	# Missed Cleavages	Theo. MH+ [Da]	XCorr (by Search Engine): Sequest HT	Sequence in Protein	Positions in Protein
High	[R].VDLDGNPCGELDEQHVEHAR.[K]	FALSE	1	1	1	P45577	P45577 [81-100]	0	2290.02	2.85	R.VDLDGNPCGELDEQHVEHAR.K	[81-100]
High	[R].YLYGVKPGATR.[V]	FALSE	1	1	1	P45577	P45577 [70-80]	0	1224.67	2.03	R.YLYGVKPGATR.V	[70-80]
High	[K].IGIFQDLVDR.[V]	FALSE	1	1	1	P45577	P45577 [36-45]	0	1175.64	2.01	K.IGIFQDLVDR.V	[36-45]
High	[K].EVIAFLAER.[F]	FALSE	1	1	1	P45577	P45577 [12-20]	0	1047.58	1.97	K.EVIAFLAER.F	[12-20]
P0AFU8	Riboflavin synthase OS=Escherichia coli (strain K12) OX=83333 GN=ribC PE=1 SV=1	15	3	4	3	1	213	23.4	5.99	9.43
Confidence	Annotated Sequence	Contaminant	# Protein Groups	# Proteins	# PSMs	Master Protein Accessions	Positions in Master Proteins	# Missed Cleavages	Theo. MH+ [Da]	XCorr (by Search Engine): Sequest HT	Sequence in Protein	Positions in Protein
High	[K].LVSIDEKPNFR.[T]	FALSE	1	1	2	P0AFU8	P0AFU8 [12-22]	0	1317.72	2.56	K.LVSIDEKPNFR.T	[12-22]
High	[K].VGDWVNVER.[A]	FALSE	1	1	1	P0AFU8	P0AFU8 [78-86]	0	1073.54	2.52	K.VGDWVNVER.A	[78-86]
High	[R].FCVHLIPETLER.[T]	FALSE	1	1	1	P0AFU8	P0AFU8 [157-168]	0	1513.78	2.46	R.FCVHLIPETLER.T	[157-168]
P0A8X0	UPF0307 protein YjgA OS=Escherichia coli (strain K12) OX=83333 GN=yjgA PE=1 SV=1	19	4	4	4	1	183	21.3	5.45	4.85
Confidence	Annotated Sequence	Contaminant	# Protein Groups	# Proteins	# PSMs	Master Protein Accessions	Positions in Master Proteins	# Missed Cleavages	Theo. MH+ [Da]	XCorr (by Search Engine): Sequest HT	Sequence in Protein	Positions in Protein
High	[R].LGAEIVDLGK.[N]	FALSE	1	1	1	P0A8X0	P0A8X0 [42-51]	0	1014.58	2.65	R.LGAEIVDLGK.N	[42-51]
High	[R].HNQQVVLFHK.[L]	FALSE	1	1	1	P0A8X0	P0A8X0 [108-117]	0	1249.68	2.19	R.HNQQVVLFHK.L	[108-117]
High	[K].IPLDADLR.[A]	FALSE	1	1	1	P0A8X0	P0A8X0 [57-64]	0	912.515	1.53	K.IPLDADLR.A	[57-64]
High	[R].QIFQYLR.[E]	FALSE	1	1	1	P0A8X0	P0A8X0 [170-176]	0	967.536	1.41	R.QIFQYLR.E	[170-176]
P0A8E7	UPF0234 protein YajQ OS=Escherichia coli (strain K12) OX=83333 GN=yajQ PE=1 SV=2	33	4	4	4	1	163	18.3	6.24	10.93
Confidence	Annotated Sequence	Contaminant	# Protein Groups	# Proteins	# PSMs	Master Protein Accessions	Positions in Master Proteins	# Missed Cleavages	Theo. MH+ [Da]	XCorr (by Search Engine): Sequest HT	Sequence in Protein	Positions in Protein
High	[K].VLSESDFQVNQLLDILR.[A]	FALSE	1	1	1	P0A8E7	P0A8E7 [50-66]	0	1989.07	3.61	K.VLSESDFQVNQLLDILR.A	[50-66]
High	[R].GIEGSSLDVPENIVHSGK.[T]	FALSE	1	1	1	P0A8E7	P0A8E7 [73-90]	0	1837.93	2.98	R.GIEGSSLDVPENIVHSGK.T	[73-90]
High	[K].VQAQIQGDEIR.[V]	FALSE	1	1	1	P0A8E7	P0A8E7 [121-131]	0	1256.66	2.7	K.VQAQIQGDEIR.V	[121-131]
High	[K].TWFVEAK.[L]	FALSE	1	1	1	P0A8E7	P0A8E7 [91-97]	0	880.456	1.64	K.TWFVEAK.L	[91-97]
P0AFZ3	Stringent starvation protein B OS=Escherichia coli (strain K12) OX=83333 GN=sspB PE=1 SV=1	29	4	4	4	1	165	18.3	4.55	10.92
Confidence	Annotated Sequence	Contaminant	# Protein Groups	# Proteins	# PSMs	Master Protein Accessions	Positions in Master Proteins	# Missed Cleavages	Theo. MH+ [Da]	XCorr (by Search Engine): Sequest HT	Sequence in Protein	Positions in Protein
High	[R].QVSVPLAAVLAIYAR.[E]	FALSE	1	1	1	P0AFZ3	P0AFZ3 [82-96]	0	1570.93	3.33	R.QVSVPLAAVLAIYAR.E	[82-96]
High	[R].AVGNLELANDEVR.[F]	FALSE	1	1	1	P0AFZ3	P0AFZ3 [59-71]	0	1399.72	3.29	R.AVGNLELANDEVR.F	[59-71]
High	[-].MDLSQLTPR.[R]	FALSE	1	1	1	P0AFZ3	P0AFZ3 [1-9]	0	1076.54	2.33	-.MDLSQLTPR.R	[1-9]
High	[R].DGQIVLNIAPR.[A]	FALSE	1	1	1	P0AFZ3	P0AFZ3 [48-58]	0	1195.68	1.97	R.DGQIVLNIAPR.A	[48-58]
P0AE88	Transcriptional regulatory protein CpxR OS=Escherichia coli (strain K12) OX=83333 GN=cpxR PE=1 SV=1	25	4	4	4	1	232	26.3	5.66	11.01
Confidence	Annotated Sequence	Contaminant	# Protein Groups	# Proteins	# PSMs	Master Protein Accessions	Positions in Master Proteins	# Missed Cleavages	Theo. MH+ [Da]	XCorr (by Search Engine): Sequest HT	Sequence in Protein	Positions in Protein
High	[R].QTHQTPVIMLTAR.[G]	FALSE	1	1	1	P0AE88	P0AE88 [68-80]	0	1511.8	3.28	R.QTHQTPVIMLTAR.G	[68-80]
High	[R].VLGLELGADDYLPKPFNDR.[E]	FALSE	1	1	1	P0AE88	P0AE88 [87-105]	0	2132.1	3.14	R.VLGLELGADDYLPKPFNDR.E	[87-105]
High	[R].EHLSQEVLGK.[R]	FALSE	1	1	1	P0AE88	P0AE88 [179-188]	0	1139.61	2.57	R.EHLSQEVLGK.R	[179-188]
High	[K].ILLVDDDRELTSLLK.[E]	FALSE	1	1	1	P0AE88	P0AE88 [4-18]	1	1742.99	2.02	K.ILLVDDDRELTSLLK.E	[4-18]
P0ACR9	Transcriptional repressor MprA OS=Escherichia coli (strain K12) OX=83333 GN=mprA PE=2 SV=1	17	4	4	4	1	176	20.6	6.21	7.77
Confidence	Annotated Sequence	Contaminant	# Protein Groups	# Proteins	# PSMs	Master Protein Accessions	Positions in Master Proteins	# Missed Cleavages	Theo. MH+ [Da]	XCorr (by Search Engine): Sequest HT	Sequence in Protein	Positions in Protein
High	[R].HEDFPYQEILLTR.[L]	FALSE	1	1	1	P0ACR9	P0ACR9 [19-31]	0	1660.83	2.3	R.HEDFPYQEILLTR.L	[19-31]
High	[R].CLHLQLTEK.[G]	FALSE	1	1	1	P0ACR9	P0ACR9 [112-120]	0	1141.6	2.07	R.CLHLQLTEK.G	[112-120]
High	[R].IADELEK.[R]	FALSE	1	1	1	P0ACR9	P0ACR9 [91-97]	0	817.43	1.71	R.IADELEK.R	[91-97]
High	[R].IADELEKR.[G]	FALSE	1	1	1	P0ACR9	P0ACR9 [91-98]	1	973.531	1.7	R.IADELEKR.G	[91-98]
P03023	Lactose operon repressor OS=Escherichia coli (strain K12) OX=83333 GN=lacI PE=1 SV=3	10	2	3	2	1	360	38.6	6.89	9.2
Confidence	Annotated Sequence	Contaminant	# Protein Groups	# Proteins	# PSMs	Master Protein Accessions	Positions in Master Proteins	# Missed Cleavages	Theo. MH+ [Da]	XCorr (by Search Engine): Sequest HT	Sequence in Protein	Positions in Protein
High	[K].QSLLIGVATSSLALHAPSQIVAAIK.[S]	FALSE	1	1	1	P03023	P03023 [60-84]	0	2488.45	4.2	K.QSLLIGVATSSLALHAPSQIVAAIK.S	[60-84]
High	[K].AAVHNLLAQR.[V]	FALSE	1	1	2	P03023	P03023 [109-118]	0	1092.63	3.03	K.AAVHNLLAQR.V	[109-118]
P0AFG0	Transcription termination/antitermination protein NusG OS=Escherichia coli (strain K12) OX=83333 GN=nusG PE=1 SV=2	19	3	3	3	1	181	20.5	6.81	7.43
Confidence	Annotated Sequence	Contaminant	# Protein Groups	# Proteins	# PSMs	Master Protein Accessions	Positions in Master Proteins	# Missed Cleavages	Theo. MH+ [Da]	XCorr (by Search Engine): Sequest HT	Sequence in Protein	Positions in Protein
High	[R].WYVVQAFSGFEGR.[V]	FALSE	1	1	1	P0AFG0	P0AFG0 [9-21]	0	1545.75	2.7	R.WYVVQAFSGFEGR.V	[9-21]
High	[R].ATPVELDFSQVEK.[A]	FALSE	1	1	1	P0AFG0	P0AFG0 [168-180]	0	1462.74	2.66	R.ATPVELDFSQVEK.A	[168-180]
High	[K].VSVSIFGR.[A]	FALSE	1	1	1	P0AFG0	P0AFG0 [160-167]	0	864.494	2.07	K.VSVSIFGR.A	[160-167]
P00561	Bifunctional aspartokinase/homoserine dehydrogenase 1 OS=Escherichia coli (strain K12) OX=83333 GN=thrA PE=1 SV=2	5	3	3	3	1	820	89.1	5.68	5.33
Confidence	Annotated Sequence	Contaminant	# Protein Groups	# Proteins	# PSMs	Master Protein Accessions	Positions in Master Proteins	# Missed Cleavages	Theo. MH+ [Da]	XCorr (by Search Engine): Sequest HT	Sequence in Protein	Positions in Protein
High	[R].QGQVATVLSAPAK.[I]	FALSE	1	1	1	P00561	P00561 [30-42]	0	1269.72	2.87	R.QGQVATVLSAPAK.I	[30-42]
High	[K].TISGQDALPNISDAER.[I]	FALSE	1	1	1	P00561	P00561 [54-69]	0	1686.83	2.45	K.TISGQDALPNISDAER.I	[54-69]
High	[R].VADILESNAR.[Q]	FALSE	1	1	1	P00561	P00561 [20-29]	0	1087.57	1.59	R.VADILESNAR.Q	[20-29]
P0AGE6	Quinone reductase OS=Escherichia coli (strain K12) OX=83333 GN=chrR PE=1 SV=1	26	3	3	3	1	188	20.4	5.15	3.82
Confidence	Annotated Sequence	Contaminant	# Protein Groups	# Proteins	# PSMs	Master Protein Accessions	Positions in Master Proteins	# Missed Cleavages	Theo. MH+ [Da]	XCorr (by Search Engine): Sequest HT	Sequence in Protein	Positions in Protein
High	[K].NAIDWLSR.[L]	FALSE	1	1	1	P0AGE6	P0AGE6 [93-100]	0	974.505	1.97	K.NAIDWLSR.L	[93-100]
High	[K].LQVVTLLGSLR.[K]	FALSE	1	1	1	P0AGE6	P0AGE6 [5-15]	0	1198.75	1.85	K.LQVVTLLGSLR.K	[5-15]
High	[K].VDPQTGEVIDQGTLDHLTGQLTAFGEFIQR.[V]	FALSE	1	1	1	P0AGE6	P0AGE6 [156-185]	0	3285.64	1.68	K.VDPQTGEVIDQGTLDHLTGQLTAFGEFIQR.V	[156-185]
P0AG48	50S ribosomal protein L21 OS=Escherichia coli (strain K12) OX=83333 GN=rplU PE=1 SV=1	28	3	3	3	1	103	11.6	9.85	3.78
Confidence	Annotated Sequence	Contaminant	# Protein Groups	# Proteins	# PSMs	Master Protein Accessions	Positions in Master Proteins	# Missed Cleavages	Theo. MH+ [Da]	XCorr (by Search Engine): Sequest HT	Sequence in Protein	Positions in Protein
High	[-].MYAVFQSGGK.[Q]	FALSE	1	1	1	P0AG48	P0AG48 [1-10]	0	1103.52	2.1	-.MYAVFQSGGK.Q	[1-10]
High	[K].IGVPFVDGGVIK.[A]	FALSE	1	1	1	P0AG48	P0AG48 [49-60]	0	1200.7	1.68	K.IGVPFVDGGVIK.A	[49-60]
High	[R].QWFTDVK.[I]	FALSE	1	1	1	P0AG48	P0AG48 [91-97]	0	923.462	1.48	R.QWFTDVK.I	[91-97]
P0A8V2	DNA-directed RNA polymerase subunit beta OS=Escherichia coli (strain K12) OX=83333 GN=rpoB PE=1 SV=1	3	3	3	3	1	1342	150.5	5.26	2.07
Confidence	Annotated Sequence	Contaminant	# Protein Groups	# Proteins	# PSMs	Master Protein Accessions	Positions in Master Proteins	# Missed Cleavages	Theo. MH+ [Da]	XCorr (by Search Engine): Sequest HT	Sequence in Protein	Positions in Protein
High	[R].EAAESLFENLFFSEDRYDLSAVGR.[M]	FALSE	1	1	1	P0A8V2	P0A8V2 [379-402]	1	2765.31	2.07	R.EAAESLFENLFFSEDRYDLSAVGR.M	[379-402]
High	[K].LIEVPVEYIAGK.[V]	FALSE	1	1	1	P0A8V2	P0A8V2 [284-295]	0	1330.76	1.56	K.LIEVPVEYIAGK.V	[284-295]
High	[R].LSALVEIYR.[M]	FALSE	1	1	1	P0A8V2	P0A8V2 [360-368]	0	1063.61	1.34	R.LSALVEIYR.M	[360-368]
P0ADZ7	Sec translocon accessory complex subunit YajC OS=Escherichia coli (strain K12) OX=83333 GN=yajC PE=1 SV=1	26	3	3	3	1	110	11.9	9.58	3.54
Confidence	Annotated Sequence	Contaminant	# Protein Groups	# Proteins	# PSMs	Master Protein Accessions	Positions in Master Proteins	# Missed Cleavages	Theo. MH+ [Da]	XCorr (by Search Engine): Sequest HT	Sequence in Protein	Positions in Protein
High	[K].GDEVLTNGGLVGR.[V]	FALSE	1	1	1	P0ADZ7	P0ADZ7 [59-71]	0	1287.65	1.8	K.GDEVLTNGGLVGR.V	[59-71]
High	[K].LMDSIAK.[G]	FALSE	1	1	1	P0ADZ7	P0ADZ7 [52-58]	0	793.412	1.74	K.LMDSIAK.G	[52-58]
High	[R].DFVAAVLPK.[G]	FALSE	1	1	1	P0ADZ7	P0ADZ7 [96-104]	0	959.556	1.01	R.DFVAAVLPK.G	[96-104]
P0A9W3	Energy-dependent translational throttle protein EttA OS=Escherichia coli (strain K12) OX=83333 GN=ettA PE=1 SV=2	5	3	3	3	1	555	62.4	5.6	5.91
Confidence	Annotated Sequence	Contaminant	# Protein Groups	# Proteins	# PSMs	Master Protein Accessions	Positions in Master Proteins	# Missed Cleavages	Theo. MH+ [Da]	XCorr (by Search Engine): Sequest HT	Sequence in Protein	Positions in Protein
High	[K].VLEVSNLR.[K]	FALSE	1	1	1	P0A9W3	P0A9W3 [323-330]	0	929.541	2.17	K.VLEVSNLR.K	[323-330]
High	[K].LASVDQFR.[D]	FALSE	1	1	1	P0A9W3	P0A9W3 [388-395]	0	935.495	1.98	K.LASVDQFR.D	[388-395]
High	[R].FEELNSTEYQK.[R]	FALSE	1	1	1	P0A9W3	P0A9W3 [294-304]	0	1387.64	1.76	R.FEELNSTEYQK.R	[294-304]
P0A948	Ribosomal-protein-alanine acetyltransferase OS=Escherichia coli (strain K12) OX=83333 GN=rimJ PE=3 SV=1	16	3	3	3	1	194	22.7	9.14	3.82
Confidence	Annotated Sequence	Contaminant	# Protein Groups	# Proteins	# PSMs	Master Protein Accessions	Positions in Master Proteins	# Missed Cleavages	Theo. MH+ [Da]	XCorr (by Search Engine): Sequest HT	Sequence in Protein	Positions in Protein
High	[K].GLMFEALTAAIR.[Y]	FALSE	1	1	1	P0A948	P0A948 [119-130]	0	1308.7	2.17	K.GLMFEALTAAIR.Y	[119-130]
High	[R].SGDLLAR.[L]	FALSE	1	1	1	P0A948	P0A948 [152-158]	0	731.405	1.65	R.SGDLLAR.L	[152-158]
High	[K].EIIGVANFSNVVR.[G]	FALSE	1	1	1	P0A948	P0A948 [87-99]	0	1417.78	0.93	K.EIIGVANFSNVVR.G	[87-99]
P0AFI7	Pyridoxine/pyridoxamine 5'-phosphate oxidase OS=Escherichia coli (strain K12) OX=83333 GN=pdxH PE=1 SV=2	16	3	3	3	1	218	25.5	9.16	6.34
Confidence	Annotated Sequence	Contaminant	# Protein Groups	# Proteins	# PSMs	Master Protein Accessions	Positions in Master Proteins	# Missed Cleavages	Theo. MH+ [Da]	XCorr (by Search Engine): Sequest HT	Sequence in Protein	Positions in Protein
High	[R].DLPADPLTLFER.[W]	FALSE	1	1	1	P0AFI7	P0AFI7 [26-37]	0	1386.73	2.51	R.DLPADPLTLFER.W	[26-37]
High	[R].VSLLFPWHTLER.[Q]	FALSE	1	1	1	P0AFI7	P0AFI7 [99-110]	0	1497.82	2.22	R.VSLLFPWHTLER.Q	[99-110]
High	[R].DSQIGAWVSK.[Q]	FALSE	1	1	1	P0AFI7	P0AFI7 [136-145]	0	1090.55	1.61	R.DSQIGAWVSK.Q	[136-145]
P23894	Protease HtpX OS=Escherichia coli (strain K12) OX=83333 GN=htpX PE=1 SV=1	16	3	3	3	1	293	31.9	7.14	4.89
Confidence	Annotated Sequence	Contaminant	# Protein Groups	# Proteins	# PSMs	Master Protein Accessions	Positions in Master Proteins	# Missed Cleavages	Theo. MH+ [Da]	XCorr (by Search Engine): Sequest HT	Sequence in Protein	Positions in Protein
High	[R].SVGGEVIEQPR.[N]	FALSE	1	1	1	P23894	P23894 [61-71]	0	1170.61	2.52	R.SVGGEVIEQPR.N	[61-71]
High	[R].WLVNTVATQAR.[Q]	FALSE	1	1	1	P23894	P23894 [77-87]	0	1258.69	2.37	R.WLVNTVATQAR.Q	[77-87]
High	[R].QAGIAMPQVAIYHAPDINAFATGAR.[R]	FALSE	1	1	1	P23894	P23894 [88-112]	0	2599.31	1.69	R.QAGIAMPQVAIYHAPDINAFATGAR.R	[88-112]
P37745	dTDP-4-dehydrorhamnose 3,5-epimerase OS=Escherichia coli (strain K12) OX=83333 GN=rfbC PE=1 SV=1	20	3	3	3	1	185	21.3	5.78	7.49
Confidence	Annotated Sequence	Contaminant	# Protein Groups	# Proteins	# PSMs	Master Protein Accessions	Positions in Master Proteins	# Missed Cleavages	Theo. MH+ [Da]	XCorr (by Search Engine): Sequest HT	Sequence in Protein	Positions in Protein
High	[R].TEIEDVLILEPR.[V]	FALSE	1	1	1	P37745	P37745 [6-17]	0	1426.78	2.77	R.TEIEDVLILEPR.V	[6-17]
High	[R].IAIDWPQTSGLILSPK.[D]	FALSE	1	1	1	P37745	P37745 [153-168]	0	1738.97	2.73	R.IAIDWPQTSGLILSPK.D	[153-168]
High	[R].LFTLDELIR.[L]	FALSE	1	1	1	P37745	P37745 [172-180]	0	1119.64	1.99	R.LFTLDELIR.L	[172-180]
P00934	Threonine synthase OS=Escherichia coli (strain K12) OX=83333 GN=thrC PE=1 SV=1	3	2	3	2	1	428	47.1	5.4	1.64
Confidence	Annotated Sequence	Contaminant	# Protein Groups	# Proteins	# PSMs	Master Protein Accessions	Positions in Master Proteins	# Missed Cleavages	Theo. MH+ [Da]	XCorr (by Search Engine): Sequest HT	Sequence in Protein	Positions in Protein
High	[R].VEELFR.[R]	FALSE	1	1	2	P00934	P00934 [312-317]	0	792.425	1.64	R.VEELFR.R	[312-317]
High	[K].VVILYPR.[G]	FALSE	1	1	1	P00934	P00934 [153-159]	0	859.54	1.47	K.VVILYPR.G	[153-159]
P00888	Phospho-2-dehydro-3-deoxyheptonate aldolase, Tyr-sensitive OS=Escherichia coli (strain K12) OX=83333 GN=aroF PE=1 SV=1	13	3	3	3	1	356	38.8	5.67	6.56
Confidence	Annotated Sequence	Contaminant	# Protein Groups	# Proteins	# PSMs	Master Protein Accessions	Positions in Master Proteins	# Missed Cleavages	Theo. MH+ [Da]	XCorr (by Search Engine): Sequest HT	Sequence in Protein	Positions in Protein
High	[K].APNYSPADVAQCEK.[E]	FALSE	1	1	1	P00888	P00888 [239-252]	0	1549.7	2.39	K.APNYSPADVAQCEK.E	[239-252]
High	[R].LLVVCGPCSIHDPETALEYAR.[R]	FALSE	1	1	1	P00888	P00888 [55-75]	0	2400.17	2.16	R.LLVVCGPCSIHDPETALEYAR.R	[55-75]
High	[R].QPAVAESVVAQIK.[D]	FALSE	1	1	1	P00888	P00888 [279-291]	0	1339.76	2.02	R.QPAVAESVVAQIK.D	[279-291]
P0A6P9	Enolase OS=Escherichia coli (strain K12) OX=83333 GN=eno PE=1 SV=2	5	3	3	3	1	432	45.6	5.48	1.96
Confidence	Annotated Sequence	Contaminant	# Protein Groups	# Proteins	# PSMs	Master Protein Accessions	Positions in Master Proteins	# Missed Cleavages	Theo. MH+ [Da]	XCorr (by Search Engine): Sequest HT	Sequence in Protein	Positions in Protein
High	[R].IEEALGEK.[A]	FALSE	1	1	1	P0A6P9	P0A6P9 [412-419]	0	888.467	1.96	R.IEEALGEK.A	[412-419]
High	[K].YVLAGEGNK.[A]	FALSE	1	1	1	P0A6P9	P0A6P9 [258-266]	0	950.494	1.4	K.YVLAGEGNK.A	[258-266]
High	[R].EALELR.[DR]	FALSE	1	2	1	P0A6P9	P0A6P9 [47-52]	0	730.409	1.29	R.EALELR.D	[47-52]
P0ABK5	Cysteine synthase A OS=Escherichia coli (strain K12) OX=83333 GN=cysK PE=1 SV=2	15	3	3	3	1	323	34.5	6.06	7.89
Confidence	Annotated Sequence	Contaminant	# Protein Groups	# Proteins	# PSMs	Master Protein Accessions	Positions in Master Proteins	# Missed Cleavages	Theo. MH+ [Da]	XCorr (by Search Engine): Sequest HT	Sequence in Protein	Positions in Protein
High	[R].GVLKPGVELVEPTSGNTGIALAYVAAAR.[G]	FALSE	1	1	1	P0ABK5	P0ABK5 [57-84]	0	2753.52	4.26	R.GVLKPGVELVEPTSGNTGIALAYVAAAR.G	[57-84]
High	[K].AEEIVASNPEK.[Y]	FALSE	1	1	1	P0ABK5	P0ABK5 [127-137]	0	1186.6	2	K.AEEIVASNPEK.Y	[127-137]
High	[R].IGANMIWDAEK.[R]	FALSE	1	1	1	P0ABK5	P0ABK5 [45-55]	0	1263.6	1.63	R.IGANMIWDAEK.R	[45-55]
P06610	Thioredoxin/glutathione peroxidase BtuE OS=Escherichia coli (strain K12) OX=83333 GN=btuE PE=1 SV=1	22	3	3	3	1	183	20.5	4.91	5.62
Confidence	Annotated Sequence	Contaminant	# Protein Groups	# Proteins	# PSMs	Master Protein Accessions	Positions in Master Proteins	# Missed Cleavages	Theo. MH+ [Da]	XCorr (by Search Engine): Sequest HT	Sequence in Protein	Positions in Protein
High	[K].LIAAAPTAVAPEESGFYAR.[M]	FALSE	1	1	1	P06610	P06610 [111-129]	0	1934	2.36	K.LIAAAPTAVAPEESGFYAR.M	[111-129]
High	[K].DIDGEVTTLEK.[F]	FALSE	1	1	1	P06610	P06610 [12-22]	0	1219.61	1.65	K.DIDGEVTTLEK.F	[12-22]
High	[-].MQDSILTTVVK.[D]	FALSE	1	1	1	P06610	P06610 [1-11]	0	1250.67	1.61	-.MQDSILTTVVK.D	[1-11]
P64596	Uncharacterized protein YraP OS=Escherichia coli (strain K12) OX=83333 GN=yraP PE=3 SV=1	18	3	3	3	1	191	20	8.98	6.89
Confidence	Annotated Sequence	Contaminant	# Protein Groups	# Proteins	# PSMs	Master Protein Accessions	Positions in Master Proteins	# Missed Cleavages	Theo. MH+ [Da]	XCorr (by Search Engine): Sequest HT	Sequence in Protein	Positions in Protein
High	[K].VLLVGQSPNAELSAR.[A]	FALSE	1	1	1	P64596	P64596 [79-93]	0	1553.86	2.93	K.VLLVGQSPNAELSAR.A	[79-93]
High	[R].SQLLTSDLVK.[S]	FALSE	1	1	1	P64596	P64596 [134-143]	0	1103.63	2.26	R.SQLLTSDLVK.S	[134-143]
High	[R].VTTAFTFIK.[-]	FALSE	1	1	1	P64596	P64596 [183-191]	0	1027.58	1.71	R.VTTAFTFIK.-	[183-191]
P61320	Outer-membrane lipoprotein LolB OS=Escherichia coli (strain K12) OX=83333 GN=lolB PE=1 SV=1	15	3	3	3	1	207	23.5	8.84	2.77
Confidence	Annotated Sequence	Contaminant	# Protein Groups	# Proteins	# PSMs	Master Protein Accessions	Positions in Master Proteins	# Missed Cleavages	Theo. MH+ [Da]	XCorr (by Search Engine): Sequest HT	Sequence in Protein	Positions in Protein
High	[R].QWILGLPGDATDYK.[L]	FALSE	1	1	1	P61320	P61320 [137-150]	0	1576.8	2.77	R.QWILGLPGDATDYK.L	[137-150]
High	[K].VVYGGYDTK.[T]	FALSE	1	1	1	P61320	P61320 [171-179]	0	1001.49	1.6	K.VVYGGYDTK.T	[171-179]
High	[R].NLNQYQTR.[G]	FALSE	1	1	1	P61320	P61320 [48-55]	0	1036.52	1.09	R.NLNQYQTR.G	[48-55]
P06996	Outer membrane protein C OS=Escherichia coli (strain K12) OX=83333 GN=ompC PE=1 SV=1	8	3	3	3	1	367	40.3	4.82	5.53
Confidence	Annotated Sequence	Contaminant	# Protein Groups	# Proteins	# PSMs	Master Protein Accessions	Positions in Master Proteins	# Missed Cleavages	Theo. MH+ [Da]	XCorr (by Search Engine): Sequest HT	Sequence in Protein	Positions in Protein
High	[K].INLLDDNQFTR.[D]	FALSE	1	1	1	P06996	P06996 [339-349]	0	1348.69	3.06	K.INLLDDNQFTR.D	[339-349]
High	[R].VGSLGWANK.[A]	FALSE	1	1	1	P06996	P06996 [268-276]	0	931.5	2.47	R.VGSLGWANK.A	[268-276]
High	[R].GYDDEDILK.[Y]	FALSE	1	1	1	P06996	P06996 [309-317]	0	1067.49	1.26	R.GYDDEDILK.Y	[309-317]
P0AFK0	Metalloprotease PmbA OS=Escherichia coli (strain K12) OX=83333 GN=pmbA PE=1 SV=1	11	3	3	3	1	450	48.3	5.6	6.12
Confidence	Annotated Sequence	Contaminant	# Protein Groups	# Proteins	# PSMs	Master Protein Accessions	Positions in Master Proteins	# Missed Cleavages	Theo. MH+ [Da]	XCorr (by Search Engine): Sequest HT	Sequence in Protein	Positions in Protein
High	[R].TVQAALDIAR.[Y]	FALSE	1	1	1	P0AFK0	P0AFK0 [92-101]	0	1057.6	2.12	R.TVQAALDIAR.Y	[92-101]
High	[K].ELLAFDAPDLDLFHPAEVSPDEAIELAAR.[A]	FALSE	1	1	1	P0AFK0	P0AFK0 [115-143]	0	3164.58	2.07	K.ELLAFDAPDLDLFHPAEVSPDEAIELAAR.A	[115-143]
High	[K].VISQVEAQR.[K]	FALSE	1	1	1	P0AFK0	P0AFK0 [7-15]	0	1029.57	1.94	K.VISQVEAQR.K	[7-15]
P00954	Tryptophan--tRNA ligase OS=Escherichia coli (strain K12) OX=83333 GN=trpS PE=1 SV=3	8	3	3	3	1	334	37.4	6.74	3.89
Confidence	Annotated Sequence	Contaminant	# Protein Groups	# Proteins	# PSMs	Master Protein Accessions	Positions in Master Proteins	# Missed Cleavages	Theo. MH+ [Da]	XCorr (by Search Engine): Sequest HT	Sequence in Protein	Positions in Protein
High	[R].FNALYGEIFK.[V]	FALSE	1	1	1	P00954	P00954 [164-173]	0	1201.63	1.97	R.FNALYGEIFK.V	[164-173]
High	[R].VMSLLEPTK.[K]	FALSE	1	1	1	P00954	P00954 [186-194]	0	1033.56	1.93	R.VMSLLEPTK.K	[186-194]
High	[K].VPEPFIPK.[S]	FALSE	1	1	1	P00954	P00954 [174-181]	0	926.535	1.16	K.VPEPFIPK.S	[174-181]
P0AEZ9	Molybdenum cofactor biosynthesis protein B OS=Escherichia coli (strain K12) OX=83333 GN=moaB PE=1 SV=2	21	3	3	3	1	170	18.7	6.1	9.81
Confidence	Annotated Sequence	Contaminant	# Protein Groups	# Proteins	# PSMs	Master Protein Accessions	Positions in Master Proteins	# Missed Cleavages	Theo. MH+ [Da]	XCorr (by Search Engine): Sequest HT	Sequence in Protein	Positions in Protein
High	[R].RGEEDDTSGHYLR.[D]	FALSE	1	1	1	P0AEZ9	P0AEZ9 [22-34]	1	1534.69	4.23	R.RGEEDDTSGHYLR.D	[22-34]
High	[R].TAWENIIAPQLDAR.[T]	FALSE	1	1	1	P0AEZ9	P0AEZ9 [145-158]	0	1597.83	2.97	R.TAWENIIAPQLDAR.T	[145-158]
High	[R].IAILTVSNR.[R]	FALSE	1	1	1	P0AEZ9	P0AEZ9 [13-21]	0	986.599	2.61	R.IAILTVSNR.R	[13-21]
P0C093	Nucleoid occlusion factor SlmA OS=Escherichia coli (strain K12) OX=83333 GN=slmA PE=1 SV=1	15	3	3	3	1	198	22.8	8.72	4.79
Confidence	Annotated Sequence	Contaminant	# Protein Groups	# Proteins	# PSMs	Master Protein Accessions	Positions in Master Proteins	# Missed Cleavages	Theo. MH+ [Da]	XCorr (by Search Engine): Sequest HT	Sequence in Protein	Positions in Protein
High	[K].LAASVGVSEAALYR.[H]	FALSE	1	1	1	P0C093	P0C093 [37-50]	0	1406.76	3.15	K.LAASVGVSEAALYR.H	[37-50]
High	[K].YRPTDDFDAR.[W]	FALSE	1	1	1	P0C093	P0C093 [180-189]	0	1255.57	1.64	K.YRPTDDFDAR.W	[180-189]
High	[R].IEAQLR.[Q]	FALSE	1	1	1	P0C093	P0C093 [132-137]	0	729.425	1.32	R.IEAQLR.Q	[132-137]
P0A7K6	50S ribosomal protein L19 OS=Escherichia coli (strain K12) OX=83333 GN=rplS PE=1 SV=2	21	2	3	2	1	115	13.1	10.62	9.35
Confidence	Annotated Sequence	Contaminant	# Protein Groups	# Proteins	# PSMs	Master Protein Accessions	Positions in Master Proteins	# Missed Cleavages	Theo. MH+ [Da]	XCorr (by Search Engine): Sequest HT	Sequence in Protein	Positions in Protein
High	[R].VFQTHSPVVDSISVK.[R]	FALSE	1	1	2	P0A7K6	P0A7K6 [73-87]	0	1642.88	4	R.VFQTHSPVVDSISVK.R	[73-87]
High	[K].ISNGEGVER.[V]	FALSE	1	1	1	P0A7K6	P0A7K6 [64-72]	0	961.459	2.1	K.ISNGEGVER.V	[64-72]
P0AFP6	GTP cyclohydrolase 1 type 2 homolog OS=Escherichia coli (strain K12) OX=83333 GN=ybgI PE=1 SV=1	19	3	3	3	1	247	26.9	5.19	3.19
Confidence	Annotated Sequence	Contaminant	# Protein Groups	# Proteins	# PSMs	Master Protein Accessions	Positions in Master Proteins	# Missed Cleavages	Theo. MH+ [Da]	XCorr (by Search Engine): Sequest HT	Sequence in Protein	Positions in Protein
High	[R].VAWCTGGGQSFIDSAAR.[F]	FALSE	1	1	1	P0AFP6	P0AFP6 [168-184]	0	1782.82	3.19	R.VAWCTGGGQSFIDSAAR.F	[168-184]
High	[R].KPLWCGDTGPEVVQR.[V]	FALSE	1	1	1	P0AFP6	P0AFP6 [153-167]	0	1741.87	1.9	R.KPLWCGDTGPEVVQR.V	[153-167]
High	[R].EQGLHFYAAGHHATER.[G]	FALSE	1	1	1	P0AFP6	P0AFP6 [205-220]	0	1823.86	1.5	R.EQGLHFYAAGHHATER.G	[205-220]
P0A784	Oligoribonuclease OS=Escherichia coli (strain K12) OX=83333 GN=orn PE=1 SV=2	14	3	3	3	1	181	20.8	5.08	3.74
Confidence	Annotated Sequence	Contaminant	# Protein Groups	# Proteins	# PSMs	Master Protein Accessions	Positions in Master Proteins	# Missed Cleavages	Theo. MH+ [Da]	XCorr (by Search Engine): Sequest HT	Sequence in Protein	Positions in Protein
High	[R].EAELATLEFLK.[Q]	FALSE	1	1	1	P0A784	P0A784 [84-94]	0	1263.68	2.08	R.EAELATLEFLK.Q	[84-94]
High	[R].YLDVSTLK.[E]	FALSE	1	1	1	P0A784	P0A784 [131-138]	0	938.519	1.65	R.YLDVSTLK.E	[131-138]
High	[K].QWVPAGK.[S]	FALSE	1	1	1	P0A784	P0A784 [95-101]	0	785.43	1.41	K.QWVPAGK.S	[95-101]
P76537	Uncharacterized protein YfeY OS=Escherichia coli (strain K12) OX=83333 GN=yfeY PE=1 SV=1	17	3	3	3	1	191	20.9	5.4	0
Confidence	Annotated Sequence	Contaminant	# Protein Groups	# Proteins	# PSMs	Master Protein Accessions	Positions in Master Proteins	# Missed Cleavages	Theo. MH+ [Da]	XCorr (by Search Engine): Sequest HT	Sequence in Protein	Positions in Protein
High	[K].AEGSQHISYQFSGEWR.[G]	FALSE	1	1	1	P76537	P76537 [152-167]	0	1881.85	1.97	K.AEGSQHISYQFSGEWR.G	[152-167]
High	[R].FFEVMK.[G]	FALSE	1	1	1	P76537	P76537 [84-89]	0	816.396	1.13	R.FFEVMK.G	[84-89]
High	[K].IGTPFSDLYSK.[A]	FALSE	1	1	1	P76537	P76537 [122-132]	0	1227.63	0.86	K.IGTPFSDLYSK.A	[122-132]
P42212	Green fluorescent protein OS=Aequorea victoria OX=6100 GN=GFP PE=1 SV=1	8	2	2	2	1	238	26.9	6.06	1.63
Confidence	Annotated Sequence	Contaminant	# Protein Groups	# Proteins	# PSMs	Master Protein Accessions	Positions in Master Proteins	# Missed Cleavages	Theo. MH+ [Da]	XCorr (by Search Engine): Sequest HT	Sequence in Protein	Positions in Protein
High	[K].SAMPEGYVQER.[T]	TRUE	1	1	1	P42212	P42212 [86-96]	0	1282.57	1.63	K.SAMPEGYVQER.T	[86-96]
High	[K].EDGNILGHK.[L]	TRUE	1	1	1	P42212	P42212 [132-140]	0	982.495	1.12	K.EDGNILGHK.L	[132-140]
A0A629EXN4	Propanediol utilization microcompartment protein PduN OS=Salmonella enteritidis OX=149539 GN=pduN PE=4 SV=1	7	1	1	1	1	91	9.2	6.54	1.96
P0A7A7	Glycerol-3-phosphate acyltransferase OS=Escherichia coli (strain K12) OX=83333 GN=plsB PE=1 SV=2	3	3	3	3	1	807	91.3	8.38	1.73
Confidence	Annotated Sequence	Contaminant	# Protein Groups	# Proteins	# PSMs	Master Protein Accessions	Positions in Master Proteins	# Missed Cleavages	Theo. MH+ [Da]	XCorr (by Search Engine): Sequest HT	Sequence in Protein	Positions in Protein
High	[K].LLNLPLSILVK.[S]	FALSE	1	1	1	P0A7A7	P0A7A7 [11-21]	0	1222.81	1.73	K.LLNLPLSILVK.S	[11-21]
High	[K].ADLLTLR.[A]	FALSE	1	1	1	P0A7A7	P0A7A7 [51-57]	0	801.483	1.24	K.ADLLTLR.A	[51-57]
High	[K].FFAVLWLGR.[D]	FALSE	1	1	1	P0A7A7	P0A7A7 [153-161]	0	1108.63	1.2	K.FFAVLWLGR.D	[153-161]
P0A9A6	Cell division protein FtsZ OS=Escherichia coli (strain K12) OX=83333 GN=ftsZ PE=1 SV=1	9	3	3	3	1	383	40.3	4.78	7.49
Confidence	Annotated Sequence	Contaminant	# Protein Groups	# Proteins	# PSMs	Master Protein Accessions	Positions in Master Proteins	# Missed Cleavages	Theo. MH+ [Da]	XCorr (by Search Engine): Sequest HT	Sequence in Protein	Positions in Protein
High	[K].HVDSLITIPNDK.[L]	FALSE	1	1	1	P0A9A6	P0A9A6 [156-167]	0	1351.72	2.87	K.HVDSLITIPNDK.L	[156-167]
High	[K].GLGAGANPEVGR.[N]	FALSE	1	1	1	P0A9A6	P0A9A6 [67-78]	0	1097.57	2.32	K.GLGAGANPEVGR.N	[67-78]
High	[R].NAADEDRDALR.[A]	FALSE	1	1	1	P0A9A6	P0A9A6 [79-89]	1	1245.58	2.31	R.NAADEDRDALR.A	[79-89]
P0A9M5	Xanthine phosphoribosyltransferase OS=Escherichia coli (strain K12) OX=83333 GN=gpt PE=1 SV=1	18	2	3	2	1	152	17	5.85	6.4
Confidence	Annotated Sequence	Contaminant	# Protein Groups	# Proteins	# PSMs	Master Protein Accessions	Positions in Master Proteins	# Missed Cleavages	Theo. MH+ [Da]	XCorr (by Search Engine): Sequest HT	Sequence in Protein	Positions in Protein
High	[R].HVDTVCISSYDHDNQR.[E]	FALSE	1	1	2	P0A9M5	P0A9M5 [54-69]	0	1945.85	4.79	R.HVDTVCISSYDHDNQR.E	[54-69]
High	[R].GGLVPGALLAR.[E]	FALSE	1	1	1	P0A9M5	P0A9M5 [38-48]	0	1023.63	1.31	R.GGLVPGALLAR.E	[38-48]
P0ACS5	HTH-type transcriptional regulator ZntR OS=Escherichia coli (strain K12) OX=83333 GN=zntR PE=1 SV=1	18	3	3	2	1	141	16.2	6.38	3.79
Confidence	Annotated Sequence	Contaminant	# Protein Groups	# Proteins	# PSMs	Master Protein Accessions	Positions in Master Proteins	# Missed Cleavages	Theo. MH+ [Da]	XCorr (by Search Engine): Sequest HT	Sequence in Protein	Positions in Protein
High	[R].QLGFSLESIR.[E]	FALSE	1	1	1	P0ACS5	P0ACS5 [56-65]	0	1149.63	2.05	R.QLGFSLESIR.E	[56-65]
High	[R].IAELQSMQR.[S]	FALSE	1	1	1	P0ACS5	P0ACS5 [97-105]	0	1091.55	1.74	R.IAELQSMQR.S	[97-105]
High	[R].ELLSIR.[IE]	FALSE	2	2	2	P0ACS5; P0A9M2	P0ACS5 [66-71]; P0A9M2 [113-118]	0	730.446	1.21	R.ELLSIR.I	[66-71]
P0A780	Transcription antitermination protein NusB OS=Escherichia coli (strain K12) OX=83333 GN=nusB PE=1 SV=1	21	3	3	3	1	139	15.7	7.18	6.77
Confidence	Annotated Sequence	Contaminant	# Protein Groups	# Proteins	# PSMs	Master Protein Accessions	Positions in Master Proteins	# Missed Cleavages	Theo. MH+ [Da]	XCorr (by Search Engine): Sequest HT	Sequence in Protein	Positions in Protein
High	[K].VAINEAIELAK.[S]	FALSE	1	1	1	P0A780	P0A780 [102-112]	0	1170.67	2.38	K.VAINEAIELAK.S	[102-112]
High	[R].LLEELGQVEK.[A]	FALSE	1	1	1	P0A780	P0A780 [73-82]	0	1157.64	2.33	R.LLEELGQVEK.A	[73-82]
High	[R].IALYELSK.[R]	FALSE	1	1	1	P0A780	P0A780 [87-94]	0	936.54	2.07	R.IALYELSK.R	[87-94]
P0A9A9	Ferric uptake regulation protein OS=Escherichia coli (strain K12) OX=83333 GN=fur PE=1 SV=1	30	3	3	3	1	148	16.8	6.11	4.53
Confidence	Annotated Sequence	Contaminant	# Protein Groups	# Proteins	# PSMs	Master Protein Accessions	Positions in Master Proteins	# Missed Cleavages	Theo. MH+ [Da]	XCorr (by Search Engine): Sequest HT	Sequence in Protein	Positions in Protein
High	[K].VIEFSDDSIEAR.[Q]	FALSE	1	1	1	P0A9A9	P0A9A9 [99-110]	0	1380.66	2.54	K.VIEFSDDSIEAR.Q	[99-110]
High	[R].VLNQFDDAGIVTR.[H]	FALSE	1	1	1	P0A9A9	P0A9A9 [58-70]	0	1447.75	2	R.VLNQFDDAGIVTR.H	[58-70]
High	[K].ILEVLQEPDNHHVSAEDLYK.[R]	FALSE	1	1	1	P0A9A9	P0A9A9 [22-41]	0	2350.16	1.28	K.ILEVLQEPDNHHVSAEDLYK.R	[22-41]
P30850	Exoribonuclease 2 OS=Escherichia coli (strain K12) OX=83333 GN=rnb PE=1 SV=3	6	3	3	3	1	644	72.4	5.62	4.73
Confidence	Annotated Sequence	Contaminant	# Protein Groups	# Proteins	# PSMs	Master Protein Accessions	Positions in Master Proteins	# Missed Cleavages	Theo. MH+ [Da]	XCorr (by Search Engine): Sequest HT	Sequence in Protein	Positions in Protein
High	[R].FAAEIVDISR.[G]	FALSE	1	1	1	P30850	P30850 [564-573]	0	1120.6	2.41	R.FAAEIVDISR.G	[564-573]
High	[K].VTDVIDVTIAEVR.[M]	FALSE	1	1	1	P30850	P30850 [620-632]	0	1429.79	2.32	K.VTDVIDVTIAEVR.M	[620-632]
High	[K].GETATRPQDEITVQMAER.[R]	FALSE	1	1	1	P30850	P30850 [517-534]	0	2047.97	1.75	K.GETATRPQDEITVQMAER.R	[517-534]
P0ADN6	Uncharacterized lipoprotein YifL OS=Escherichia coli (strain K12) OX=83333 GN=yifL PE=3 SV=1	34	2	3	2	1	67	7.2	8.79	3.11
Confidence	Annotated Sequence	Contaminant	# Protein Groups	# Proteins	# PSMs	Master Protein Accessions	Positions in Master Proteins	# Missed Cleavages	Theo. MH+ [Da]	XCorr (by Search Engine): Sequest HT	Sequence in Protein	Positions in Protein
High	[K].NAPPPTKPVETQTQSTVPDKNDR.[A]	FALSE	1	1	2	P0ADN6	P0ADN6 [34-56]	1	2520.27	3.11	K.NAPPPTKPVETQTQSTVPDKNDR.A	[34-56]
High	[K].NAPPPTKPVETQTQSTVPDK.[N]	FALSE	1	1	1	P0ADN6	P0ADN6 [34-53]	0	2135.1	1.69	K.NAPPPTKPVETQTQSTVPDK.N	[34-53]
P60422	50S ribosomal protein L2 OS=Escherichia coli (strain K12) OX=83333 GN=rplB PE=1 SV=2	12	3	3	3	1	273	29.8	10.93	0
Confidence	Annotated Sequence	Contaminant	# Protein Groups	# Proteins	# PSMs	Master Protein Accessions	Positions in Master Proteins	# Missed Cleavages	Theo. MH+ [Da]	XCorr (by Search Engine): Sequest HT	Sequence in Protein	Positions in Protein
High	[R].RYILAPK.[G]	FALSE	1	1	1	P60422	P60422 [102-108]	1	860.535	1.57	R.RYILAPK.G	[102-108]
High	[K].GKPFAPLLEK.[N]	FALSE	1	1	1	P60422	P60422 [27-36]	0	1099.65	1.44	K.GKPFAPLLEK.N	[27-36]
High	[R].NIPVGSTVHNVEMKPGK.[G]	FALSE	1	1	1	P60422	P60422 [134-150]	0	1822.95	1.37	R.NIPVGSTVHNVEMKPGK.G	[134-150]
P0A6E1	Shikimate kinase 2 OS=Escherichia coli (strain K12) OX=83333 GN=aroL PE=1 SV=3	20	2	2	2	1	174	19.1	4.77	4.45
Confidence	Annotated Sequence	Contaminant	# Protein Groups	# Proteins	# PSMs	Master Protein Accessions	Positions in Master Proteins	# Missed Cleavages	Theo. MH+ [Da]	XCorr (by Search Engine): Sequest HT	Sequence in Protein	Positions in Protein
High	[R].EVAHIIIDATNEPSQVISEIR.[S]	FALSE	1	1	1	P0A6E1	P0A6E1 [145-165]	0	2334.23	2.56	R.EVAHIIIDATNEPSQVISEIR.S	[145-165]
High	[K].TTVGMALADSLNR.[R]	FALSE	1	1	1	P0A6E1	P0A6E1 [16-28]	0	1364.68	1.89	K.TTVGMALADSLNR.R	[16-28]
P0ABS1	RNA polymerase-binding transcription factor DksA OS=Escherichia coli (strain K12) OX=83333 GN=dksA PE=1 SV=1	18	2	2	2	1	151	17.5	5.12	1.89
Confidence	Annotated Sequence	Contaminant	# Protein Groups	# Proteins	# PSMs	Master Protein Accessions	Positions in Master Proteins	# Missed Cleavages	Theo. MH+ [Da]	XCorr (by Search Engine): Sequest HT	Sequence in Protein	Positions in Protein
High	[R].NQLRDEVDR.[T]	FALSE	1	1	1	P0ABS1	P0ABS1 [49-57]	1	1144.57	1.89	R.NQLRDEVDR.T	[49-57]
High	[R].TVTHMQDEAANFPDPVDR.[A]	FALSE	1	1	1	P0ABS1	P0ABS1 [58-75]	0	2058.92	1.63	R.TVTHMQDEAANFPDPVDR.A	[58-75]
P0A7B8	ATP-dependent protease subunit HslV OS=Escherichia coli (strain K12) OX=83333 GN=hslV PE=1 SV=2	18	2	2	2	1	176	19.1	6.39	2.27
Confidence	Annotated Sequence	Contaminant	# Protein Groups	# Proteins	# PSMs	Master Protein Accessions	Positions in Master Proteins	# Missed Cleavages	Theo. MH+ [Da]	XCorr (by Search Engine): Sequest HT	Sequence in Protein	Positions in Protein
High	[R].ALLENTELSAR.[E]	FALSE	1	1	1	P0A7B8	P0A7B8 [136-146]	0	1216.65	2.27	R.ALLENTELSAR.E	[136-146]
High	[R].NGHVVIAGDGQATLGNTVMK.[G]	FALSE	1	1	1	P0A7B8	P0A7B8 [10-29]	0	1998.01	0.91	R.NGHVVIAGDGQATLGNTVMK.G	[10-29]
P0AA91	Uncharacterized lipoprotein YeaY OS=Escherichia coli (strain K12) OX=83333 GN=yeaY PE=3 SV=1	6	1	2	1	1	193	20.9	9.54	0
Confidence	Annotated Sequence	Contaminant	# Protein Groups	# Proteins	# PSMs	Master Protein Accessions	Positions in Master Proteins	# Missed Cleavages	Theo. MH+ [Da]	XCorr (by Search Engine): Sequest HT	Sequence in Protein	Positions in Protein
High	[K].GSSPTPQQDLVR.[V]	FALSE	1	1	1	P0AA91	P0AA91 [32-43]	0	1284.65	1.48	K.GSSPTPQQDLVR.V	[32-43]
High	[K].GSSPTPQQDLVR.[V]	FALSE	1	1	1	P0AA91	P0AA91 [32-43]	0	1285.64	1.32	K.GSSPTPQQDLVR.V	[32-43]
P0ACD4	Iron-sulfur cluster assembly scaffold protein IscU OS=Escherichia coli (strain K12) OX=83333 GN=iscU PE=1 SV=1	14	2	2	2	1	128	13.8	4.93	0
Confidence	Annotated Sequence	Contaminant	# Protein Groups	# Proteins	# PSMs	Master Protein Accessions	Positions in Master Proteins	# Missed Cleavages	Theo. MH+ [Da]	XCorr (by Search Engine): Sequest HT	Sequence in Protein	Positions in Protein
High	[K].VIDHYENPR.[N]	FALSE	1	1	1	P0ACD4	P0ACD4 [7-15]	0	1142.56	1.74	K.VIDHYENPR.N	[7-15]
High	[K].SLDEAQAIK.[N]	FALSE	1	1	1	P0ACD4	P0ACD4 [81-89]	0	974.515	1.58	K.SLDEAQAIK.N	[81-89]
P0AES4	DNA gyrase subunit A OS=Escherichia coli (strain K12) OX=83333 GN=gyrA PE=1 SV=1	5	1	2	1	1	875	96.9	5.2	0
Confidence	Annotated Sequence	Contaminant	# Protein Groups	# Proteins	# PSMs	Master Protein Accessions	Positions in Master Proteins	# Missed Cleavages	Theo. MH+ [Da]	XCorr (by Search Engine): Sequest HT	Sequence in Protein	Positions in Protein
High	[R].TEITANSADINLEDLITQEDVVVTLSHQGYVKYQPLSEYEAQR.[R]	FALSE	1	1	2	P0AES4	P0AES4 [519-561]	1	4881.4	1.41	R.TEITANSADINLEDLITQEDVVVTLSHQGYVKYQPLSEYEAQR.R	[519-561]
P0ADI7	Isochorismatase family protein YecD OS=Escherichia coli (strain K12) OX=83333 GN=yecD PE=1 SV=2	11	2	2	2	1	188	20.4	5.57	1.9
Confidence	Annotated Sequence	Contaminant	# Protein Groups	# Proteins	# PSMs	Master Protein Accessions	Positions in Master Proteins	# Missed Cleavages	Theo. MH+ [Da]	XCorr (by Search Engine): Sequest HT	Sequence in Protein	Positions in Protein
High	[R].ASGQPVFLVR.[V]	FALSE	1	1	1	P0ADI7	P0ADI7 [46-55]	0	1073.61	1.9	R.ASGQPVFLVR.V	[46-55]
High	[K].QPVDAPSPAK.[V]	FALSE	1	1	1	P0ADI7	P0ADI7 [68-77]	0	1009.53	1.21	K.QPVDAPSPAK.V	[68-77]
P0AEN8	L-fucose mutarotase OS=Escherichia coli (strain K12) OX=83333 GN=fucU PE=1 SV=1	16	2	2	2	1	140	15.5	5.86	3.54
Confidence	Annotated Sequence	Contaminant	# Protein Groups	# Proteins	# PSMs	Master Protein Accessions	Positions in Master Proteins	# Missed Cleavages	Theo. MH+ [Da]	XCorr (by Search Engine): Sequest HT	Sequence in Protein	Positions in Protein
High	[K].TISPLISPELLK.[V]	FALSE	1	1	1	P0AEN8	P0AEN8 [4-15]	0	1310.79	1.89	K.TISPLISPELLK.V	[4-15]
High	[K].AFAIVITGER.[A]	FALSE	1	1	1	P0AEN8	P0AEN8 [117-126]	0	1076.61	1.65	K.AFAIVITGER.A	[117-126]
P0A742	Large-conductance mechanosensitive channel OS=Escherichia coli (strain K12) OX=83333 GN=mscL PE=1 SV=1	20	2	2	2	1	136	14.9	7.25	4.28
Confidence	Annotated Sequence	Contaminant	# Protein Groups	# Proteins	# PSMs	Master Protein Accessions	Positions in Master Proteins	# Missed Cleavages	Theo. MH+ [Da]	XCorr (by Search Engine): Sequest HT	Sequence in Protein	Positions in Protein
High	[K].EEPAAAPAPTKEEVLLTEIR.[D]	FALSE	1	1	1	P0A742	P0A742 [107-126]	1	2164.15	2.23	K.EEPAAAPAPTKEEVLLTEIR.D	[107-126]
High	[K].QFAVTLR.[D]	FALSE	1	1	1	P0A742	P0A742 [56-62]	0	834.483	2.05	K.QFAVTLR.D	[56-62]
P0AEH3	Protein ElaA OS=Escherichia coli (strain K12) OX=83333 GN=elaA PE=3 SV=1	9	2	2	2	1	153	17.4	4.87	1.63
Confidence	Annotated Sequence	Contaminant	# Protein Groups	# Proteins	# PSMs	Master Protein Accessions	Positions in Master Proteins	# Missed Cleavages	Theo. MH+ [Da]	XCorr (by Search Engine): Sequest HT	Sequence in Protein	Positions in Protein
High	[R].VIVSEALR.[G]	FALSE	1	1	1	P0AEH3	P0AEH3 [80-87]	0	886.536	1.63	R.VIVSEALR.G	[80-87]
High	[R].HILGWK.[N]	FALSE	1	1	1	P0AEH3	P0AEH3 [50-55]	0	753.441	1.6	R.HILGWK.N	[50-55]
P0AG59	30S ribosomal protein S14 OS=Escherichia coli (strain K12) OX=83333 GN=rpsN PE=1 SV=2	16	2	2	2	1	101	11.6	11.17	1.93
Confidence	Annotated Sequence	Contaminant	# Protein Groups	# Proteins	# PSMs	Master Protein Accessions	Positions in Master Proteins	# Missed Cleavages	Theo. MH+ [Da]	XCorr (by Search Engine): Sequest HT	Sequence in Protein	Positions in Protein
High	[K].LQTLPR.[D]	FALSE	1	1	1	P0AG59	P0AG59 [48-53]	0	727.446	1.93	K.LQTLPR.D	[48-53]
High	[R].QTGRPHGFLR.[K]	FALSE	1	1	1	P0AG59	P0AG59 [66-75]	0	1168.63	1.1	R.QTGRPHGFLR.K	[66-75]
P00579	RNA polymerase sigma factor RpoD OS=Escherichia coli (strain K12) OX=83333 GN=rpoD PE=1 SV=2	3	2	2	2	1	613	70.2	4.79	0
Confidence	Annotated Sequence	Contaminant	# Protein Groups	# Proteins	# PSMs	Master Protein Accessions	Positions in Master Proteins	# Missed Cleavages	Theo. MH+ [Da]	XCorr (by Search Engine): Sequest HT	Sequence in Protein	Positions in Protein
High	[R].EPTPEELAER.[M]	FALSE	1	1	1	P00579	P00579 [477-486]	0	1170.56	1.56	R.EPTPEELAER.M	[477-486]
High	[R].LVISIAK.[K]	FALSE	1	1	1	P00579	P00579 [386-392]	0	743.503	0.68	R.LVISIAK.K	[386-392]
P0A901	Outer membrane lipoprotein Blc OS=Escherichia coli (strain K12) OX=83333 GN=blc PE=1 SV=1	11	2	2	2	1	177	19.8	8.76	1.76
Confidence	Annotated Sequence	Contaminant	# Protein Groups	# Proteins	# PSMs	Master Protein Accessions	Positions in Master Proteins	# Missed Cleavages	Theo. MH+ [Da]	XCorr (by Search Engine): Sequest HT	Sequence in Protein	Positions in Protein
High	[K].AYFTGAPTR.[A]	FALSE	1	1	1	P0A901	P0A901 [93-101]	0	983.495	1.76	K.AYFTGAPTR.A	[93-101]
High	[R].GVTVVNNFDAK.[R]	FALSE	1	1	1	P0A901	P0A901 [27-37]	0	1163.61	1.08	R.GVTVVNNFDAK.R	[27-37]
P00957	Alanine--tRNA ligase OS=Escherichia coli (strain K12) OX=83333 GN=alaS PE=1 SV=2	3	2	2	2	1	876	96	5.81	0
Confidence	Annotated Sequence	Contaminant	# Protein Groups	# Proteins	# PSMs	Master Protein Accessions	Positions in Master Proteins	# Missed Cleavages	Theo. MH+ [Da]	XCorr (by Search Engine): Sequest HT	Sequence in Protein	Positions in Protein
High	[K].EQAAAQESANLSSK.[A]	FALSE	1	1	1	P00957	P00957 [751-764]	0	1433.69	1.57	K.EQAAAQESANLSSK.A	[751-764]
High	[K].LLVSELSGVEPK.[M]	FALSE	1	1	1	P00957	P00957 [773-784]	0	1270.73	0.74	K.LLVSELSGVEPK.M	[773-784]
Q46948	Protein/nucleic acid deglycase 3 OS=Escherichia coli (strain K12) OX=83333 GN=yajL PE=1 SV=2	7	2	2	2	1	196	20.8	5.38	0
Confidence	Annotated Sequence	Contaminant	# Protein Groups	# Proteins	# PSMs	Master Protein Accessions	Positions in Master Proteins	# Missed Cleavages	Theo. MH+ [Da]	XCorr (by Search Engine): Sequest HT	Sequence in Protein	Positions in Protein
High	[R].VVWDAR.[V]	FALSE	1	1	1	Q46948	Q46948 [144-149]	0	745.399	1.49	R.VVWDAR.V	[144-149]
High	[K].IIDLLVGR.[E]	FALSE	1	1	1	Q46948	Q46948 [168-175]	0	898.572	1.45	K.IIDLLVGR.E	[168-175]
P0AG99	Protein-export membrane protein SecG OS=Escherichia coli (strain K12) OX=83333 GN=secG PE=1 SV=1	27	2	2	2	1	110	11.4	6.6	5.45
Confidence	Annotated Sequence	Contaminant	# Protein Groups	# Proteins	# PSMs	Master Protein Accessions	Positions in Master Proteins	# Missed Cleavages	Theo. MH+ [Da]	XCorr (by Search Engine): Sequest HT	Sequence in Protein	Positions in Protein
High	[K].TEQTQPAAPAKPTSDIPN.[-]	FALSE	1	1	1	P0AG99	P0AG99 [93-110]	0	1865.92	3.07	K.TEQTQPAAPAKPTSDIPN.-	[93-110]
High	[K].GSEWENLSAPAK.[T]	FALSE	1	1	1	P0AG99	P0AG99 [81-92]	0	1288.62	2.38	K.GSEWENLSAPAK.T	[81-92]
P0A6D7	Shikimate kinase 1 OS=Escherichia coli (strain K12) OX=83333 GN=aroK PE=1 SV=2	10	2	2	2	1	173	19.5	5.34	4.24
Confidence	Annotated Sequence	Contaminant	# Protein Groups	# Proteins	# PSMs	Master Protein Accessions	Positions in Master Proteins	# Missed Cleavages	Theo. MH+ [Da]	XCorr (by Search Engine): Sequest HT	Sequence in Protein	Positions in Protein
High	[R].EVLEALANER.[N]	FALSE	1	1	1	P0A6D7	P0A6D7 [131-140]	0	1143.6	2.51	R.EVLEALANER.N	[131-140]
High	[K].VINELTEK.[Q]	FALSE	1	1	1	P0A6D7	P0A6D7 [66-73]	0	945.525	1.73	K.VINELTEK.Q	[66-73]
P0AEQ6	Glutamine transport system permease protein GlnP OS=Escherichia coli (strain K12) OX=83333 GN=glnP PE=1 SV=1	9	2	2	2	1	219	24.3	10.17	3.76
Confidence	Annotated Sequence	Contaminant	# Protein Groups	# Proteins	# PSMs	Master Protein Accessions	Positions in Master Proteins	# Missed Cleavages	Theo. MH+ [Da]	XCorr (by Search Engine): Sequest HT	Sequence in Protein	Positions in Protein
High	[R].EAGLALGLSR.[W]	FALSE	1	1	1	P0AEQ6	P0AEQ6 [122-131]	0	986.563	2.07	R.EAGLALGLSR.W	[122-131]
High	[R].YVILPLALR.[R]	FALSE	1	1	1	P0AEQ6	P0AEQ6 [137-145]	0	1057.68	1.7	R.YVILPLALR.R	[137-145]
P0A7W7	30S ribosomal protein S8 OS=Escherichia coli (strain K12) OX=83333 GN=rpsH PE=1 SV=2	17	2	2	2	1	130	14.1	9.42	3.84
Confidence	Annotated Sequence	Contaminant	# Protein Groups	# Proteins	# PSMs	Master Protein Accessions	Positions in Master Proteins	# Missed Cleavages	Theo. MH+ [Da]	XCorr (by Search Engine): Sequest HT	Sequence in Protein	Positions in Protein
High	[K].VAIANVLK.[E]	FALSE	1	1	1	P0A7W7	P0A7W7 [34-41]	0	827.535	1.97	K.VAIANVLK.E	[34-41]
High	[K].VMAGLGIAVVSTSK.[G]	FALSE	1	1	1	P0A7W7	P0A7W7 [95-108]	0	1348.75	1.86	K.VMAGLGIAVVSTSK.G	[95-108]
P0AEG4	Thiol:disulfide interchange protein DsbA OS=Escherichia coli (strain K12) OX=83333 GN=dsbA PE=1 SV=1	9	2	2	2	1	208	23.1	6.34	2.19
Confidence	Annotated Sequence	Contaminant	# Protein Groups	# Proteins	# PSMs	Master Protein Accessions	Positions in Master Proteins	# Missed Cleavages	Theo. MH+ [Da]	XCorr (by Search Engine): Sequest HT	Sequence in Protein	Positions in Protein
High	[K].AAADVQLR.[G]	FALSE	1	1	1	P0AEG4	P0AEG4 [160-167]	0	843.468	2.19	K.AAADVQLR.G	[160-167]
High	[K].VTVPLFEGVQK.[T]	FALSE	1	1	1	P0AEG4	P0AEG4 [107-117]	0	1216.69	1.48	K.VTVPLFEGVQK.T	[107-117]
P0A6M4	D-aminoacyl-tRNA deacylase OS=Escherichia coli (strain K12) OX=83333 GN=dtd PE=1 SV=1	10	2	2	2	1	145	15.9	4.88	0
Confidence	Annotated Sequence	Contaminant	# Protein Groups	# Proteins	# PSMs	Master Protein Accessions	Positions in Master Proteins	# Missed Cleavages	Theo. MH+ [Da]	XCorr (by Search Engine): Sequest HT	Sequence in Protein	Positions in Protein
High	[R].IFSDAEGK.[M]	FALSE	1	1	1	P0A6M4	P0A6M4 [54-61]	0	866.425	1.32	R.IFSDAEGK.M	[54-61]
High	[-].MIALIQR.[V]	FALSE	1	1	1	P0A6M4	P0A6M4 [1-7]	0	844.507	1.13	-.MIALIQR.V	[1-7]
P64451	Uncharacterized lipoprotein YdcL OS=Escherichia coli (strain K12) OX=83333 GN=ydcL PE=3 SV=1	10	2	2	2	1	222	24.4	8.32	1.8
Confidence	Annotated Sequence	Contaminant	# Protein Groups	# Proteins	# PSMs	Master Protein Accessions	Positions in Master Proteins	# Missed Cleavages	Theo. MH+ [Da]	XCorr (by Search Engine): Sequest HT	Sequence in Protein	Positions in Protein
High	[K].ETTSATGKPVLR.[W]	FALSE	1	1	1	P64451	P64451 [43-54]	0	1259.7	1.95	K.ETTSATGKPVLR.W	[43-54]
High	[R].GAITGVDTSK.[E]	FALSE	1	1	1	P64451	P64451 [124-133]	0	948.5	1.8	R.GAITGVDTSK.E	[124-133]
P0AFC3	NADH-quinone oxidoreductase subunit A OS=Escherichia coli (strain K12) OX=83333 GN=nuoA PE=3 SV=1	18	2	2	2	1	147	16.4	9.83	4.18
Confidence	Annotated Sequence	Contaminant	# Protein Groups	# Proteins	# PSMs	Master Protein Accessions	Positions in Master Proteins	# Missed Cleavages	Theo. MH+ [Da]	XCorr (by Search Engine): Sequest HT	Sequence in Protein	Positions in Protein
High	[K].NVPFESGIDSVGSAR.[L]	FALSE	1	1	1	P0AFC3	P0AFC3 [47-61]	0	1534.75	2.53	K.NVPFESGIDSVGSAR.L	[47-61]
High	[R].MNPETNSIANR.[Q]	FALSE	1	1	1	P0AFC3	P0AFC3 [135-145]	0	1262.58	1.65	R.MNPETNSIANR.Q	[135-145]
P0AB89	Adenylosuccinate lyase OS=Escherichia coli (strain K12) OX=83333 GN=purB PE=1 SV=1	3	2	2	2	1	456	51.5	6.01	0
Confidence	Annotated Sequence	Contaminant	# Protein Groups	# Proteins	# PSMs	Master Protein Accessions	Positions in Master Proteins	# Missed Cleavages	Theo. MH+ [Da]	XCorr (by Search Engine): Sequest HT	Sequence in Protein	Positions in Protein
High	[K].DLAVQYR.[D]	FALSE	1	1	1	P0AB89	P0AB89 [156-162]	0	864.457	1.12	K.DLAVQYR.D	[156-162]
High	[K].AVEYFLK.[E]	FALSE	1	1	1	P0AB89	P0AB89 [95-101]	0	869.477	0.99	K.AVEYFLK.E	[95-101]
P67095	Phosphodiesterase YfcE OS=Escherichia coli (strain K12) OX=83333 GN=yfcE PE=1 SV=1	14	2	2	2	1	184	20.1	6.05	4.05
Confidence	Annotated Sequence	Contaminant	# Protein Groups	# Proteins	# PSMs	Master Protein Accessions	Positions in Master Proteins	# Missed Cleavages	Theo. MH+ [Da]	XCorr (by Search Engine): Sequest HT	Sequence in Protein	Positions in Protein
High	[R].GEIFHFNPGSVSIPK.[G]	FALSE	1	1	1	P67095	P67095 [137-151]	0	1628.84	2.24	R.GEIFHFNPGSVSIPK.G	[137-151]
High	[R].NALPEGYAPAK.[V]	FALSE	1	1	1	P67095	P67095 [45-55]	0	1130.58	1.81	R.NALPEGYAPAK.V	[45-55]
P64483	Uncharacterized protein YeaK OS=Escherichia coli (strain K12) OX=83333 GN=yeaK PE=4 SV=1	10	2	2	2	1	167	17.8	7.02	1.86
Confidence	Annotated Sequence	Contaminant	# Protein Groups	# Proteins	# PSMs	Master Protein Accessions	Positions in Master Proteins	# Missed Cleavages	Theo. MH+ [Da]	XCorr (by Search Engine): Sequest HT	Sequence in Protein	Positions in Protein
High	[R].IAQPELVNFR.[R]	FALSE	1	1	1	P64483	P64483 [155-164]	0	1186.66	1.86	R.IAQPELVNFR.R	[155-164]
High	[K].TADYLR.[I]	FALSE	1	1	1	P64483	P64483 [149-154]	0	738.378	0.94	K.TADYLR.I	[149-154]
P60438	50S ribosomal protein L3 OS=Escherichia coli (strain K12) OX=83333 GN=rplC PE=1 SV=1	7	2	2	2	1	209	22.2	9.91	2.12
Confidence	Annotated Sequence	Contaminant	# Protein Groups	# Proteins	# PSMs	Master Protein Accessions	Positions in Master Proteins	# Missed Cleavages	Theo. MH+ [Da]	XCorr (by Search Engine): Sequest HT	Sequence in Protein	Positions in Protein
High	[R].AIQVTTGAK.[K]	FALSE	1	1	1	P60438	P60438 [47-55]	0	888.515	2.12	R.AIQVTTGAK.K	[47-55]
High	[R].GLWEFR.[L]	FALSE	1	1	1	P60438	P60438 [78-83]	0	807.415	1.07	R.GLWEFR.L	[78-83]
P00894	Acetolactate synthase isozyme 3 small subunit OS=Escherichia coli (strain K12) OX=83333 GN=ilvH PE=1 SV=3	12	2	2	2	1	163	18	8.43	3.35
Confidence	Annotated Sequence	Contaminant	# Protein Groups	# Proteins	# PSMs	Master Protein Accessions	Positions in Master Proteins	# Missed Cleavages	Theo. MH+ [Da]	XCorr (by Search Engine): Sequest HT	Sequence in Protein	Positions in Protein
High	[R].VSELGQGAHVER.[E]	FALSE	1	1	1	P00894	P00894 [73-84]	0	1281.65	3.35	R.VSELGQGAHVER.E	[73-84]
High	[R].VIGLFSQR.[G]	FALSE	1	1	1	P00894	P00894 [19-26]	0	919.536	1.49	R.VIGLFSQR.G	[19-26]
P0AB26	Uncharacterized lipoprotein YceB OS=Escherichia coli (strain K12) OX=83333 GN=yceB PE=1 SV=1	19	2	2	2	1	186	20.5	6.57	4.55
Confidence	Annotated Sequence	Contaminant	# Protein Groups	# Proteins	# PSMs	Master Protein Accessions	Positions in Master Proteins	# Missed Cleavages	Theo. MH+ [Da]	XCorr (by Search Engine): Sequest HT	Sequence in Protein	Positions in Protein
High	[K].DIGLPGVADAHIVLTNLTSQIGR.[E]	FALSE	1	1	1	P0AB26	P0AB26 [45-67]	0	2360.29	2.37	K.DIGLPGVADAHIVLTNLTSQIGR.E	[45-67]
High	[R].NYFNQQPAYVLR.[E]	FALSE	1	1	1	P0AB26	P0AB26 [145-156]	0	1512.76	2.18	R.NYFNQQPAYVLR.E	[145-156]
P63020	Fe/S biogenesis protein NfuA OS=Escherichia coli (strain K12) OX=83333 GN=nfuA PE=1 SV=1	12	2	2	2	1	191	21	4.64	2.5
Confidence	Annotated Sequence	Contaminant	# Protein Groups	# Proteins	# PSMs	Master Protein Accessions	Positions in Master Proteins	# Missed Cleavages	Theo. MH+ [Da]	XCorr (by Search Engine): Sequest HT	Sequence in Protein	Positions in Protein
High	[K].LLANQEEGTQIR.[V]	FALSE	1	1	1	P63020	P63020 [15-26]	0	1371.72	2.5	K.LLANQEEGTQIR.V	[15-26]
High	[R].ISDAAQAHFAK.[L]	FALSE	1	1	1	P63020	P63020 [4-14]	0	1158.59	1.51	R.ISDAAQAHFAK.L	[4-14]
P00961	Glycine--tRNA ligase beta subunit OS=Escherichia coli (strain K12) OX=83333 GN=glyS PE=1 SV=4	3	2	2	2	1	689	76.8	5.44	5.08
Confidence	Annotated Sequence	Contaminant	# Protein Groups	# Proteins	# PSMs	Master Protein Accessions	Positions in Master Proteins	# Missed Cleavages	Theo. MH+ [Da]	XCorr (by Search Engine): Sequest HT	Sequence in Protein	Positions in Protein
High	[K].VANLAEAQPDR.[E]	FALSE	1	1	1	P00961	P00961 [58-68]	0	1183.61	2.77	K.VANLAEAQPDR.E	[58-68]
High	[R].RPTRPADFDAR.[M]	FALSE	1	1	1	P00961	P00961 [553-563]	0	1301.67	2.31	R.RPTRPADFDAR.M	[553-563]
P0ACU7	HTH-type transcriptional regulator YjdC OS=Escherichia coli (strain K12) OX=83333 GN=yjdC PE=4 SV=1	10	2	2	2	1	191	21.9	5.08	2.1
Confidence	Annotated Sequence	Contaminant	# Protein Groups	# Proteins	# PSMs	Master Protein Accessions	Positions in Master Proteins	# Missed Cleavages	Theo. MH+ [Da]	XCorr (by Search Engine): Sequest HT	Sequence in Protein	Positions in Protein
High	[R].YLSQQIDVWR.[R]	FALSE	1	1	1	P0ACU7	P0ACU7 [55-64]	0	1307.67	2.1	R.YLSQQIDVWR.R	[55-64]
High	[R].VDYPLDELRR.[F]	FALSE	1	1	1	P0ACU7	P0ACU7 [31-40]	1	1275.67	1.33	R.VDYPLDELRR.F	[31-40]
P0A6W5	Transcription elongation factor GreA OS=Escherichia coli (strain K12) OX=83333 GN=greA PE=1 SV=1	15	2	2	2	1	158	17.6	4.79	5.91
Confidence	Annotated Sequence	Contaminant	# Protein Groups	# Proteins	# PSMs	Master Protein Accessions	Positions in Master Proteins	# Missed Cleavages	Theo. MH+ [Da]	XCorr (by Search Engine): Sequest HT	Sequence in Protein	Positions in Protein
High	[R].RPEIIAAIAEAR.[E]	FALSE	1	1	1	P0A6W5	P0A6W5 [26-37]	0	1309.76	3.03	R.RPEIIAAIAEAR.E	[26-37]
High	[K].LSNAQVIDVTK.[M]	FALSE	1	1	1	P0A6W5	P0A6W5 [69-79]	0	1187.66	2.88	K.LSNAQVIDVTK.M	[69-79]
P0A7R5	30S ribosomal protein S10 OS=Escherichia coli (strain K12) OX=83333 GN=rpsJ PE=1 SV=1	18	2	2	2	1	103	11.7	9.69	0
Confidence	Annotated Sequence	Contaminant	# Protein Groups	# Proteins	# PSMs	Master Protein Accessions	Positions in Master Proteins	# Missed Cleavages	Theo. MH+ [Da]	XCorr (by Search Engine): Sequest HT	Sequence in Protein	Positions in Protein
High	[R].FTVLISPHVNK.[D]	FALSE	1	1	1	P0A7R5	P0A7R5 [49-59]	0	1254.72	1.49	R.FTVLISPHVNK.D	[49-59]
High	[R].GPIPLPTR.[K]	FALSE	1	1	1	P0A7R5	P0A7R5 [38-45]	0	850.515	1.47	R.GPIPLPTR.K	[38-45]
P04846	Lipoprotein 28 OS=Escherichia coli (strain K12) OX=83333 GN=nlpA PE=1 SV=1	7	2	2	2	1	272	29.4	6.16	2.29
Confidence	Annotated Sequence	Contaminant	# Protein Groups	# Proteins	# PSMs	Master Protein Accessions	Positions in Master Proteins	# Missed Cleavages	Theo. MH+ [Da]	XCorr (by Search Engine): Sequest HT	Sequence in Protein	Positions in Protein
High	[K].EFLQSYQSPEVAK.[A]	FALSE	1	1	1	P04846	P04846 [246-258]	0	1525.75	2.29	K.EFLQSYQSPEVAK.A	[246-258]
High	[R].ALLLLQK.[E]	FALSE	1	1	1	P04846	P04846 [146-152]	0	798.545	1.14	R.ALLLLQK.E	[146-152]
P69503	Adenine phosphoribosyltransferase OS=Escherichia coli (strain K12) OX=83333 GN=apt PE=1 SV=1	18	2	2	2	1	183	19.8	5.41	5.44
Confidence	Annotated Sequence	Contaminant	# Protein Groups	# Proteins	# PSMs	Master Protein Accessions	Positions in Master Proteins	# Missed Cleavages	Theo. MH+ [Da]	XCorr (by Search Engine): Sequest HT	Sequence in Protein	Positions in Protein
High	[R].GFLFGAPVALGLGVGFVPVR.[K]	FALSE	1	1	1	P69503	P69503 [67-86]	0	1973.14	3.14	R.GFLFGAPVALGLGVGFVPVR.K	[67-86]
High	[K].SIQDYPKPGILFR.[D]	FALSE	1	1	1	P69503	P69503 [17-29]	0	1533.84	2.3	K.SIQDYPKPGILFR.D	[17-29]
P36667	Rhamnosyltransferase WbbL OS=Escherichia coli (strain K12) OX=83333 GN=wbbL PE=1 SV=1	7	2	2	2	1	264	31	8.28	2.28
Confidence	Annotated Sequence	Contaminant	# Protein Groups	# Proteins	# PSMs	Master Protein Accessions	Positions in Master Proteins	# Missed Cleavages	Theo. MH+ [Da]	XCorr (by Search Engine): Sequest HT	Sequence in Protein	Positions in Protein
High	[K].HDDLLTYIK.[Y]	FALSE	1	1	1	P36667	P36667 [96-104]	0	1117.59	2.28	K.HDDLLTYIK.Y	[96-104]
High	[R].YAFSTLCLFR.[D]	FALSE	1	1	1	P36667	P36667 [111-120]	0	1277.63	1.2	R.YAFSTLCLFR.D	[111-120]
P0A8R0	Regulator of ribonuclease activity A OS=Escherichia coli (strain K12) OX=83333 GN=rraA PE=1 SV=1	12	2	2	2	1	161	17.4	4.2	4.01
Confidence	Annotated Sequence	Contaminant	# Protein Groups	# Proteins	# PSMs	Master Protein Accessions	Positions in Master Proteins	# Missed Cleavages	Theo. MH+ [Da]	XCorr (by Search Engine): Sequest HT	Sequence in Protein	Positions in Protein
High	[R].ALVDAELAR.[L]	FALSE	1	1	1	P0A8R0	P0A8R0 [72-80]	0	957.536	2.13	R.ALVDAELAR.L	[72-80]
High	[R].ASFGGQIITVK.[C]	FALSE	1	1	1	P0A8R0	P0A8R0 [30-40]	0	1120.64	1.88	R.ASFGGQIITVK.C	[30-40]
P37750	Putative lipopolysaccharide biosynthesis O-acetyl transferase WbbJ OS=Escherichia coli (strain K12) OX=83333 GN=wbbJ PE=3 SV=2	11	2	2	2	1	196	21.7	9.48	2.04
Confidence	Annotated Sequence	Contaminant	# Protein Groups	# Proteins	# PSMs	Master Protein Accessions	Positions in Master Proteins	# Missed Cleavages	Theo. MH+ [Da]	XCorr (by Search Engine): Sequest HT	Sequence in Protein	Positions in Protein
High	[R].GSIPENTVIAGVPAK.[I]	FALSE	1	1	1	P37750	P37750 [167-181]	0	1452.81	2.04	R.GSIPENTVIAGVPAK.I	[167-181]
High	[R].DTLIASK.[V]	FALSE	1	1	1	P37750	P37750 [93-99]	0	747.425	1.42	R.DTLIASK.V	[93-99]
P0A8Q0	Fumarate reductase subunit C OS=Escherichia coli (strain K12) OX=83333 GN=frdC PE=1 SV=1	8	2	2	2	1	131	15	9.74	0
Confidence	Annotated Sequence	Contaminant	# Protein Groups	# Proteins	# PSMs	Master Protein Accessions	Positions in Master Proteins	# Missed Cleavages	Theo. MH+ [Da]	XCorr (by Search Engine): Sequest HT	Sequence in Protein	Positions in Protein
High	[K].AANIIVKDEK.[M]	FALSE	1	1	1	P0A8Q0	P0A8Q0 [94-103]	1	1100.63	1.59	K.AANIIVKDEK.M	[94-103]
High	[K].AANIIVK.[D]	FALSE	1	1	1	P0A8Q0	P0A8Q0 [94-100]	0	728.466	1.28	K.AANIIVK.D	[94-100]
P22524	Chromosome partition protein MukE OS=Escherichia coli (strain K12) OX=83333 GN=mukE PE=1 SV=5	11	2	2	2	1	234	27	5	3.61
Confidence	Annotated Sequence	Contaminant	# Protein Groups	# Proteins	# PSMs	Master Protein Accessions	Positions in Master Proteins	# Missed Cleavages	Theo. MH+ [Da]	XCorr (by Search Engine): Sequest HT	Sequence in Protein	Positions in Protein
High	[K].LAQALANPLFPALDSALR.[S]	FALSE	1	1	1	P22524	P22524 [14-31]	0	1881.06	3.61	K.LAQALANPLFPALDSALR.S	[14-31]
High	[R].STTLIPR.[S]	FALSE	1	1	1	P22524	P22524 [79-85]	0	787.467	1.59	R.STTLIPR.S	[79-85]
P0ACB0	Replicative DNA helicase OS=Escherichia coli (strain K12) OX=83333 GN=dnaB PE=1 SV=1	4	2	2	2	1	471	52.4	5.06	1.7
Confidence	Annotated Sequence	Contaminant	# Protein Groups	# Proteins	# PSMs	Master Protein Accessions	Positions in Master Proteins	# Missed Cleavages	Theo. MH+ [Da]	XCorr (by Search Engine): Sequest HT	Sequence in Protein	Positions in Protein
High	[R].VPALSDNR.[T]	FALSE	1	1	1	P0ACB0	P0ACB0 [350-357]	0	871.463	1.7	R.VPALSDNR.T	[350-357]
High	[R].TLEIAEISR.[S]	FALSE	1	1	1	P0ACB0	P0ACB0 [358-366]	0	1031.57	1.44	R.TLEIAEISR.S	[358-366]
P09169	Protease 7 OS=Escherichia coli (strain K12) OX=83333 GN=ompT PE=1 SV=1	6	2	2	2	1	317	35.5	6.05	0
Confidence	Annotated Sequence	Contaminant	# Protein Groups	# Proteins	# PSMs	Master Protein Accessions	Positions in Master Proteins	# Missed Cleavages	Theo. MH+ [Da]	XCorr (by Search Engine): Sequest HT	Sequence in Protein	Positions in Protein
High	[R].VYLAEEGGR.[K]	FALSE	1	1	1	P09169	P09169 [49-57]	0	993.5	1.49	R.VYLAEEGGR.K	[49-57]
High	[K].GWLLNEPNYR.[L]	FALSE	1	1	1	P09169	P09169 [138-147]	0	1261.63	1.3	K.GWLLNEPNYR.L	[138-147]
P0A998	Bacterial non-heme ferritin OS=Escherichia coli (strain K12) OX=83333 GN=ftnA PE=1 SV=1	14	2	2	2	1	165	19.4	4.83	4.77
Confidence	Annotated Sequence	Contaminant	# Protein Groups	# Proteins	# PSMs	Master Protein Accessions	Positions in Master Proteins	# Missed Cleavages	Theo. MH+ [Da]	XCorr (by Search Engine): Sequest HT	Sequence in Protein	Positions in Protein
High	[R].LFDYLTDTGNLPR.[I]	FALSE	1	1	1	P0A998	P0A998 [57-69]	0	1524.77	2.41	R.LFDYLTDTGNLPR.I	[57-69]
High	[K].SGEGLYFIDK.[E]	FALSE	1	1	1	P0A998	P0A998 [147-156]	0	1128.56	2.36	K.SGEGLYFIDK.E	[147-156]
P61949	Flavodoxin 1 OS=Escherichia coli (strain K12) OX=83333 GN=fldA PE=1 SV=2	16	2	2	2	1	176	19.7	4.39	2.06
Confidence	Annotated Sequence	Contaminant	# Protein Groups	# Proteins	# PSMs	Master Protein Accessions	Positions in Master Proteins	# Missed Cleavages	Theo. MH+ [Da]	XCorr (by Search Engine): Sequest HT	Sequence in Protein	Positions in Protein
High	[K].DVADVHDIAK.[S]	FALSE	1	1	1	P61949	P61949 [29-38]	0	1082.55	2.06	K.DVADVHDIAK.S	[29-38]
High	[R].GATIVGHWPTAGYHFEASK.[G]	FALSE	1	1	1	P61949	P61949 [113-131]	0	2028.99	2	R.GATIVGHWPTAGYHFEASK.G	[113-131]
P0A7T7	30S ribosomal protein S18 OS=Escherichia coli (strain K12) OX=83333 GN=rpsR PE=1 SV=2	27	2	2	2	1	75	9	10.59	4.32
Confidence	Annotated Sequence	Contaminant	# Protein Groups	# Proteins	# PSMs	Master Protein Accessions	Positions in Master Proteins	# Missed Cleavages	Theo. MH+ [Da]	XCorr (by Search Engine): Sequest HT	Sequence in Protein	Positions in Protein
High	[R].FTAEGVQEIDYK.[D]	FALSE	1	1	1	P0A7T7	P0A7T7 [13-24]	0	1399.67	2.38	R.FTAEGVQEIDYK.D	[13-24]
High	[K].NYITESGK.[I]	FALSE	1	1	1	P0A7T7	P0A7T7 [31-38]	0	911.447	1.94	K.NYITESGK.I	[31-38]
P76344	Metal-binding protein ZinT OS=Escherichia coli (strain K12) OX=83333 GN=zinT PE=1 SV=1	9	2	2	2	1	216	24.7	6.37	0
Confidence	Annotated Sequence	Contaminant	# Protein Groups	# Proteins	# PSMs	Master Protein Accessions	Positions in Master Proteins	# Missed Cleavages	Theo. MH+ [Da]	XCorr (by Search Engine): Sequest HT	Sequence in Protein	Positions in Protein
High	[K].YIQFSDHIIAPR.[K]	FALSE	1	1	1	P76344	P76344 [161-172]	0	1459.77	1.54	K.YIQFSDHIIAPR.K	[161-172]
High	[K].LDPVFQK.[K]	FALSE	1	1	1	P76344	P76344 [74-80]	0	846.472	1.31	K.LDPVFQK.K	[74-80]
P0AEZ3	Septum site-determining protein MinD OS=Escherichia coli (strain K12) OX=83333 GN=minD PE=1 SV=2	8	2	2	2	1	270	29.6	5.38	2.96
Confidence	Annotated Sequence	Contaminant	# Protein Groups	# Proteins	# PSMs	Master Protein Accessions	Positions in Master Proteins	# Missed Cleavages	Theo. MH+ [Da]	XCorr (by Search Engine): Sequest HT	Sequence in Protein	Positions in Protein
High	[K].TTSSAAIATGLAQK.[G]	FALSE	1	1	1	P0AEZ3	P0AEZ3 [17-30]	0	1319.72	2.96	K.TTSSAAIATGLAQK.G	[17-30]
High	[R].ILGILASK.[S]	FALSE	1	1	1	P0AEZ3	P0AEZ3 [156-163]	0	814.54	1.59	R.ILGILASK.S	[156-163]
P0A832	SsrA-binding protein OS=Escherichia coli (strain K12) OX=83333 GN=smpB PE=1 SV=2	15	2	2	2	1	160	18.3	9.89	2.38
Confidence	Annotated Sequence	Contaminant	# Protein Groups	# Proteins	# PSMs	Master Protein Accessions	Positions in Master Proteins	# Missed Cleavages	Theo. MH+ [Da]	XCorr (by Search Engine): Sequest HT	Sequence in Protein	Positions in Protein
High	[K].AHKPGSATIALNK.[R]	FALSE	1	1	1	P0A832	P0A832 [6-18]	0	1307.74	2.38	K.AHKPGSATIALNK.R	[6-18]
High	[K].ANISDSYVLLR.[D]	FALSE	1	1	1	P0A832	P0A832 [49-59]	0	1250.67	1.39	K.ANISDSYVLLR.D	[49-59]
P0AFL3	Peptidyl-prolyl cis-trans isomerase A OS=Escherichia coli (strain K12) OX=83333 GN=ppiA PE=1 SV=1	17	2	2	1	1	190	20.4	8.85	1.72
Confidence	Annotated Sequence	Contaminant	# Protein Groups	# Proteins	# PSMs	Master Protein Accessions	Positions in Master Proteins	# Missed Cleavages	Theo. MH+ [Da]	XCorr (by Search Engine): Sequest HT	Sequence in Protein	Positions in Protein
High	[R].GTIAMAR.[T]	FALSE	2	2	2	P23869; P0AFL3	P23869 [81-87]; P0AFL3 [110-116]	0	719.387	1.72	R.GTIAMAR.T	[110-116]
High	[K].ISQVPTHDVGPYQNVPSKPVVILSAK.[V]	FALSE	1	1	1	P0AFL3	P0AFL3 [162-187]	0	2773.52	1.42	K.ISQVPTHDVGPYQNVPSKPVVILSAK.V	[162-187]
P09323	PTS system N-acetylglucosamine-specific EIICBA component OS=Escherichia coli (strain K12) OX=83333 GN=nagE PE=1 SV=1	2	1	2	1	1	648	68.3	6.16	4.49
Confidence	Annotated Sequence	Contaminant	# Protein Groups	# Proteins	# PSMs	Master Protein Accessions	Positions in Master Proteins	# Missed Cleavages	Theo. MH+ [Da]	XCorr (by Search Engine): Sequest HT	Sequence in Protein	Positions in Protein
High	[K].AQGHIVAGQTPLYEIK.[K]	FALSE	1	1	2	P09323	P09323 [632-647]	0	1724.93	2.55	K.AQGHIVAGQTPLYEIK.K	[632-647]
P23827	Ecotin OS=Escherichia coli (strain K12) OX=83333 GN=eco PE=1 SV=1	4	1	1	1	1	162	18.2	7.12	2.04
Confidence	Annotated Sequence	Contaminant	# Protein Groups	# Proteins	# PSMs	Master Protein Accessions	Positions in Master Proteins	# Missed Cleavages	Theo. MH+ [Da]	XCorr (by Search Engine): Sequest HT	Sequence in Protein	Positions in Protein
High	[K].IDNAVVR.[-]	FALSE	1	1	1	P23827	P23827 [156-162]	0	786.447	2.04	K.IDNAVVR.-	[156-162]
P25536	Maf-like protein YhdE OS=Escherichia coli (strain K12) OX=83333 GN=yhdE PE=1 SV=1	6	1	1	1	1	197	21.5	5.85	0
Confidence	Annotated Sequence	Contaminant	# Protein Groups	# Proteins	# PSMs	Master Protein Accessions	Positions in Master Proteins	# Missed Cleavages	Theo. MH+ [Da]	XCorr (by Search Engine): Sequest HT	Sequence in Protein	Positions in Protein
High	[R].QPQESAQQYVVR.[L]	FALSE	1	1	1	P25536	P25536 [36-47]	0	1432.72	1.1	R.QPQESAQQYVVR.L	[36-47]
P30852	Protein Smf OS=Escherichia coli (strain K12) OX=83333 GN=smf PE=3 SV=1	2	1	1	1	1	374	40.9	6.35	0
Confidence	Annotated Sequence	Contaminant	# Protein Groups	# Proteins	# PSMs	Master Protein Accessions	Positions in Master Proteins	# Missed Cleavages	Theo. MH+ [Da]	XCorr (by Search Engine): Sequest HT	Sequence in Protein	Positions in Protein
High	[R].GIDGVAHK.[A]	FALSE	1	1	1	P30852	P30852 [147-154]	0	796.431	1.36	R.GIDGVAHK.A	[147-154]
P0AEV1	Regulator of RpoS OS=Escherichia coli (strain K12) OX=83333 GN=rssB PE=1 SV=1	2	1	1	1	1	337	37.3	5.83	0
Confidence	Annotated Sequence	Contaminant	# Protein Groups	# Proteins	# PSMs	Master Protein Accessions	Positions in Master Proteins	# Missed Cleavages	Theo. MH+ [Da]	XCorr (by Search Engine): Sequest HT	Sequence in Protein	Positions in Protein
High	[RK].IIEHLR.[DN]	FALSE	1	2	2	P0AEV1	P0AEV1 [69-74]	0	780.473	0.93	K.LLEHIR.N	[69-74]
P06989	Histidine biosynthesis bifunctional protein HisIE OS=Escherichia coli (strain K12) OX=83333 GN=hisI PE=3 SV=3	3	1	1	1	1	203	22.7	5.41	0
Confidence	Annotated Sequence	Contaminant	# Protein Groups	# Proteins	# PSMs	Master Protein Accessions	Positions in Master Proteins	# Missed Cleavages	Theo. MH+ [Da]	XCorr (by Search Engine): Sequest HT	Sequence in Protein	Positions in Protein
High	[K].VTFFSR.[T]	FALSE	1	1	1	P06989	P06989 [51-56]	0	756.404	1.49	K.VTFFSR.T	[51-56]
P32176	Formate dehydrogenase-O major subunit OS=Escherichia coli (strain K12) OX=83333 GN=fdoG PE=1 SV=5	1	1	1	1	1	1016	112.5	7.28	2.75
Confidence	Annotated Sequence	Contaminant	# Protein Groups	# Proteins	# PSMs	Master Protein Accessions	Positions in Master Proteins	# Missed Cleavages	Theo. MH+ [Da]	XCorr (by Search Engine): Sequest HT	Sequence in Protein	Positions in Protein
High	[K].GAGLVDFIHSESR.[L]	FALSE	1	1	1	P32176	P32176 [95-107]	0	1387.7	2.75	K.GAGLVDFIHSESR.L	[95-107]
P0AE91	Protein CreA OS=Escherichia coli (strain K12) OX=83333 GN=creA PE=3 SV=1	8	1	1	1	1	157	17.1	8.95	2.2
Confidence	Annotated Sequence	Contaminant	# Protein Groups	# Proteins	# PSMs	Master Protein Accessions	Positions in Master Proteins	# Missed Cleavages	Theo. MH+ [Da]	XCorr (by Search Engine): Sequest HT	Sequence in Protein	Positions in Protein
High	[K].IVVEAFDDPDVK.[N]	FALSE	1	1	1	P0AE91	P0AE91 [40-51]	0	1346.68	2.2	K.IVVEAFDDPDVK.N	[40-51]
P0ADV1	Lipopolysaccharide export system protein LptA OS=Escherichia coli (strain K12) OX=83333 GN=lptA PE=1 SV=1	3	1	1	1	1	185	20.1	8.98	0
Confidence	Annotated Sequence	Contaminant	# Protein Groups	# Proteins	# PSMs	Master Protein Accessions	Positions in Master Proteins	# Missed Cleavages	Theo. MH+ [Da]	XCorr (by Search Engine): Sequest HT	Sequence in Protein	Positions in Protein
High	[K].ITYLVK.[E]	FALSE	1	1	1	P0ADV1	P0ADV1 [141-146]	0	736.46	1.48	K.ITYLVK.E	[141-146]
P0A6H1	ATP-dependent Clp protease ATP-binding subunit ClpX OS=Escherichia coli (strain K12) OX=83333 GN=clpX PE=1 SV=2	3	1	1	1	1	424	46.3	5.35	0
Confidence	Annotated Sequence	Contaminant	# Protein Groups	# Proteins	# PSMs	Master Protein Accessions	Positions in Master Proteins	# Missed Cleavages	Theo. MH+ [Da]	XCorr (by Search Engine): Sequest HT	Sequence in Protein	Positions in Protein
High	[R].KHPQQEFLQVDTSK.[I]	FALSE	1	1	1	P0A6H1	P0A6H1 [229-242]	1	1684.87	1.37	R.KHPQQEFLQVDTSK.I	[229-242]
P06968	Deoxyuridine 5'-triphosphate nucleotidohydrolase OS=Escherichia coli (strain K12) OX=83333 GN=dut PE=1 SV=1	8	1	1	1	1	151	16.1	5.26	2.54
Confidence	Annotated Sequence	Contaminant	# Protein Groups	# Proteins	# PSMs	Master Protein Accessions	Positions in Master Proteins	# Missed Cleavages	Theo. MH+ [Da]	XCorr (by Search Engine): Sequest HT	Sequence in Protein	Positions in Protein
High	[R].GQDSFTIQPGER.[I]	FALSE	1	1	1	P06968	P06968 [104-115]	0	1334.63	2.54	R.GQDSFTIQPGER.I	[104-115]
P22186	Transcriptional regulator MraZ OS=Escherichia coli (strain K12) OX=83333 GN=mraZ PE=1 SV=1	5	1	1	1	1	152	17.4	5.54	0
Confidence	Annotated Sequence	Contaminant	# Protein Groups	# Proteins	# PSMs	Master Protein Accessions	Positions in Master Proteins	# Missed Cleavages	Theo. MH+ [Da]	XCorr (by Search Engine): Sequest HT	Sequence in Protein	Positions in Protein
High	[R].LLIAPVLR.[Q]	FALSE	1	1	1	P22186	P22186 [92-99]	0	894.614	0.88	R.LLIAPVLR.Q	[92-99]
P64581	Uncharacterized protein YqjD OS=Escherichia coli (strain K12) OX=83333 GN=yqjD PE=1 SV=1	10	1	1	1	1	101	11	9.09	1.98
Confidence	Annotated Sequence	Contaminant	# Protein Groups	# Proteins	# PSMs	Master Protein Accessions	Positions in Master Proteins	# Missed Cleavages	Theo. MH+ [Da]	XCorr (by Search Engine): Sequest HT	Sequence in Protein	Positions in Protein
High	[R].LGETGDAIAK.[Q]	FALSE	1	1	1	P64581	P64581 [54-63]	0	974.515	1.98	R.LGETGDAIAK.Q	[54-63]
P76014	PEP-dependent dihydroxyacetone kinase, ADP-binding subunit DhaL OS=Escherichia coli (strain K12) OX=83333 GN=dhaL PE=1 SV=3	3	1	1	1	1	210	22.6	5.41	0
Confidence	Annotated Sequence	Contaminant	# Protein Groups	# Proteins	# PSMs	Master Protein Accessions	Positions in Master Proteins	# Missed Cleavages	Theo. MH+ [Da]	XCorr (by Search Engine): Sequest HT	Sequence in Protein	Positions in Protein
High	[K].LPAIADK.[D]	FALSE	1	1	1	P76014	P76014 [53-59]	0	727.435	1.34	K.LPAIADK.D	[53-59]
P76116	Uncharacterized protein YncE OS=Escherichia coli (strain K12) OX=83333 GN=yncE PE=1 SV=1	2	1	1	1	1	353	38.6	9.23	0
Confidence	Annotated Sequence	Contaminant	# Protein Groups	# Proteins	# PSMs	Master Protein Accessions	Positions in Master Proteins	# Missed Cleavages	Theo. MH+ [Da]	XCorr (by Search Engine): Sequest HT	Sequence in Protein	Positions in Protein
High	[R].AFITDSK.[A]	FALSE	1	1	1	P76116	P76116 [245-251]	0	781.409	1	R.AFITDSK.A	[245-251]
P0AEL0	Formate dehydrogenase, cytochrome b556(fdo) subunit OS=Escherichia coli (strain K12) OX=83333 GN=fdoI PE=1 SV=1	6	1	1	1	1	211	24.6	10.2	2.21
Confidence	Annotated Sequence	Contaminant	# Protein Groups	# Proteins	# PSMs	Master Protein Accessions	Positions in Master Proteins	# Missed Cleavages	Theo. MH+ [Da]	XCorr (by Search Engine): Sequest HT	Sequence in Protein	Positions in Protein
High	[K].IVVNEEVGDTGR.[Y]	FALSE	1	1	1	P0AEL0	P0AEL0 [95-106]	0	1287.65	2.21	K.IVVNEEVGDTGR.Y	[95-106]
P0AAA1	Inner membrane protein YagU OS=Escherichia coli (strain K12) OX=83333 GN=yagU PE=1 SV=1	7	1	1	1	1	204	23	7.02	2.9
Confidence	Annotated Sequence	Contaminant	# Protein Groups	# Proteins	# PSMs	Master Protein Accessions	Positions in Master Proteins	# Missed Cleavages	Theo. MH+ [Da]	XCorr (by Search Engine): Sequest HT	Sequence in Protein	Positions in Protein
High	[R].ITHEPDPEIPLGSNR.[-]	FALSE	1	1	1	P0AAA1	P0AAA1 [190-204]	0	1674.84	2.9	R.ITHEPDPEIPLGSNR.-	[190-204]
P0ABV6	Tol-Pal system protein TolR OS=Escherichia coli (strain K12) OX=83333 GN=tolR PE=1 SV=1	9	1	1	1	1	142	15.4	5.57	1.84
Confidence	Annotated Sequence	Contaminant	# Protein Groups	# Proteins	# PSMs	Master Protein Accessions	Positions in Master Proteins	# Missed Cleavages	Theo. MH+ [Da]	XCorr (by Search Engine): Sequest HT	Sequence in Protein	Positions in Protein
High	[R].LPPEQVVAEVSSR.[F]	FALSE	1	1	1	P0ABV6	P0ABV6 [86-98]	0	1410.76	1.84	R.LPPEQVVAEVSSR.F	[86-98]
P00509	Aspartate aminotransferase OS=Escherichia coli (strain K12) OX=83333 GN=aspC PE=1 SV=1	3	1	1	1	1	396	43.5	5.77	0
Confidence	Annotated Sequence	Contaminant	# Protein Groups	# Proteins	# PSMs	Master Protein Accessions	Positions in Master Proteins	# Missed Cleavages	Theo. MH+ [Da]	XCorr (by Search Engine): Sequest HT	Sequence in Protein	Positions in Protein
High	[R].TAQTPGGTGALR.[V]	FALSE	1	1	1	P00509	P00509 [97-108]	0	1129.6	0.5	R.TAQTPGGTGALR.V	[97-108]
P0A9F1	Transcriptional regulator MntR OS=Escherichia coli (strain K12) OX=83333 GN=mntR PE=1 SV=1	6	1	1	1	1	155	17.6	6.81	1.61
Confidence	Annotated Sequence	Contaminant	# Protein Groups	# Proteins	# PSMs	Master Protein Accessions	Positions in Master Proteins	# Missed Cleavages	Theo. MH+ [Da]	XCorr (by Search Engine): Sequest HT	Sequence in Protein	Positions in Protein
High	[R].LGVSQPTVAK.[M]	FALSE	1	1	1	P0A9F1	P0A9F1 [64-73]	0	999.583	1.61	R.LGVSQPTVAK.M	[64-73]
P25519	GTPase HflX OS=Escherichia coli (strain K12) OX=83333 GN=hflX PE=1 SV=3	3	1	1	1	1	426	48.3	5.99	2.32
Confidence	Annotated Sequence	Contaminant	# Protein Groups	# Proteins	# PSMs	Master Protein Accessions	Positions in Master Proteins	# Missed Cleavages	Theo. MH+ [Da]	XCorr (by Search Engine): Sequest HT	Sequence in Protein	Positions in Protein
High	[R].GPGETQLETDR.[R]	FALSE	1	1	1	P25519	P25519 [154-164]	0	1202.56	2.32	R.GPGETQLETDR.R	[154-164]
P0ABA0	ATP synthase subunit b OS=Escherichia coli (strain K12) OX=83333 GN=atpF PE=1 SV=1	5	1	1	1	1	156	17.3	6.24	0
Confidence	Annotated Sequence	Contaminant	# Protein Groups	# Proteins	# PSMs	Master Protein Accessions	Positions in Master Proteins	# Missed Cleavages	Theo. MH+ [Da]	XCorr (by Search Engine): Sequest HT	Sequence in Protein	Positions in Protein
High	[R].SQILDEAK.[A]	FALSE	1	1	1	P0ABA0	P0ABA0 [84-91]	0	904.462	1.03	R.SQILDEAK.A	[84-91]
P0A6B7	Cysteine desulfurase IscS OS=Escherichia coli (strain K12) OX=83333 GN=iscS PE=1 SV=1	3	1	1	1	1	404	45.1	6.37	3.3
Confidence	Annotated Sequence	Contaminant	# Protein Groups	# Proteins	# PSMs	Master Protein Accessions	Positions in Master Proteins	# Missed Cleavages	Theo. MH+ [Da]	XCorr (by Search Engine): Sequest HT	Sequence in Protein	Positions in Protein
High	[R].ALGLNDELAHSSIR.[F]	FALSE	1	1	1	P0A6B7	P0A6B7 [341-354]	0	1495.79	3.3	R.ALGLNDELAHSSIR.F	[341-354]
P69829	Nitrogen regulatory protein OS=Escherichia coli (strain K12) OX=83333 GN=ptsN PE=1 SV=1	7	1	1	1	1	163	17.9	5.86	1.86
Confidence	Annotated Sequence	Contaminant	# Protein Groups	# Proteins	# PSMs	Master Protein Accessions	Positions in Master Proteins	# Missed Cleavages	Theo. MH+ [Da]	XCorr (by Search Engine): Sequest HT	Sequence in Protein	Positions in Protein
High	[R].ALEIISELAAK.[Q]	FALSE	1	1	1	P69829	P69829 [31-41]	0	1157.68	1.86	R.ALEIISELAAK.Q	[31-41]
P27303	Multidrug export protein EmrA OS=Escherichia coli (strain K12) OX=83333 GN=emrA PE=1 SV=2	3	1	1	1	1	390	42.7	9.33	0
Confidence	Annotated Sequence	Contaminant	# Protein Groups	# Proteins	# PSMs	Master Protein Accessions	Positions in Master Proteins	# Missed Cleavages	Theo. MH+ [Da]	XCorr (by Search Engine): Sequest HT	Sequence in Protein	Positions in Protein
High	[R].STPVAVSTAR.[E]	FALSE	1	1	1	P27303	P27303 [361-370]	0	988.542	1.34	R.STPVAVSTAR.E	[361-370]
P0ADZ4	30S ribosomal protein S15 OS=Escherichia coli (strain K12) OX=83333 GN=rpsO PE=1 SV=2	8	1	1	1	1	89	10.3	10.4	1.91
Confidence	Annotated Sequence	Contaminant	# Protein Groups	# Proteins	# PSMs	Master Protein Accessions	Positions in Master Proteins	# Missed Cleavages	Theo. MH+ [Da]	XCorr (by Search Engine): Sequest HT	Sequence in Protein	Positions in Protein
High	[R].YTQLIER.[L]	FALSE	1	1	1	P0ADZ4	P0ADZ4 [78-84]	0	922.499	1.91	R.YTQLIER.L	[78-84]
P0A894	RNase adapter protein RapZ OS=Escherichia coli (strain K12) OX=83333 GN=rapZ PE=1 SV=1	4	1	1	1	1	284	32.5	7.24	0
Confidence	Annotated Sequence	Contaminant	# Protein Groups	# Proteins	# PSMs	Master Protein Accessions	Positions in Master Proteins	# Missed Cleavages	Theo. MH+ [Da]	XCorr (by Search Engine): Sequest HT	Sequence in Protein	Positions in Protein
High	[R].HTEVHNFIYQTR.[S]	FALSE	1	1	1	P0A894	P0A894 [212-223]	0	1544.76	1.03	R.HTEVHNFIYQTR.S	[212-223]
P69490	Cytochrome c-type biogenesis protein CcmE OS=Escherichia coli (strain K12) OX=83333 GN=ccmE PE=1 SV=1	8	1	1	1	1	159	17.7	6.8	0
Confidence	Annotated Sequence	Contaminant	# Protein Groups	# Proteins	# PSMs	Master Protein Accessions	Positions in Master Proteins	# Missed Cleavages	Theo. MH+ [Da]	XCorr (by Search Engine): Sequest HT	Sequence in Protein	Positions in Protein
High	[K].HDENYTPPEVEK.[A]	FALSE	1	1	1	P69490	P69490 [130-141]	0	1457.65	0.96	K.HDENYTPPEVEK.A	[130-141]
P0A6M2	Disulfide bond formation protein B OS=Escherichia coli (strain K12) OX=83333 GN=dsbB PE=1 SV=1	5	1	1	1	1	176	20.1	8.47	0
Confidence	Annotated Sequence	Contaminant	# Protein Groups	# Proteins	# PSMs	Master Protein Accessions	Positions in Master Proteins	# Missed Cleavages	Theo. MH+ [Da]	XCorr (by Search Engine): Sequest HT	Sequence in Protein	Positions in Protein
High	[R].FLNQCSQGR.[G]	FALSE	1	1	1	P0A6M2	P0A6M2 [4-12]	0	1109.52	1.49	R.FLNQCSQGR.G	[4-12]
P0C0L2	Peroxiredoxin OsmC OS=Escherichia coli (strain K12) OX=83333 GN=osmC PE=1 SV=2	7	1	1	1	1	143	15.1	5.86	0
Confidence	Annotated Sequence	Contaminant	# Protein Groups	# Proteins	# PSMs	Master Protein Accessions	Positions in Master Proteins	# Missed Cleavages	Theo. MH+ [Da]	XCorr (by Search Engine): Sequest HT	Sequence in Protein	Positions in Protein
High	[K].AEITLDYQLK.[S]	FALSE	1	1	1	P0C0L2	P0C0L2 [133-142]	0	1193.64	1.28	K.AEITLDYQLK.S	[133-142]
P0A6D0	Arginine repressor OS=Escherichia coli (strain K12) OX=83333 GN=argR PE=1 SV=1	4	1	1	1	1	156	17	5.03	0
Confidence	Annotated Sequence	Contaminant	# Protein Groups	# Proteins	# PSMs	Master Protein Accessions	Positions in Master Proteins	# Missed Cleavages	Theo. MH+ [Da]	XCorr (by Search Engine): Sequest HT	Sequence in Protein	Positions in Protein
High	[R].LLDSLGK.[A]	FALSE	1	1	1	P0A6D0	P0A6D0 [111-117]	0	745.445	1.27	R.LLDSLGK.A	[111-117]
P0AFY8	Negative modulator of initiation of replication OS=Escherichia coli (strain K12) OX=83333 GN=seqA PE=1 SV=1	7	1	1	1	1	181	20.3	8.7	2.32
Confidence	Annotated Sequence	Contaminant	# Protein Groups	# Proteins	# PSMs	Master Protein Accessions	Positions in Master Proteins	# Missed Cleavages	Theo. MH+ [Da]	XCorr (by Search Engine): Sequest HT	Sequence in Protein	Positions in Protein
High	[K].FSAASQPAAPVTK.[E]	FALSE	1	1	1	P0AFY8	P0AFY8 [35-47]	0	1274.67	2.32	K.FSAASQPAAPVTK.E	[35-47]
P69411	Outer membrane lipoprotein RcsF OS=Escherichia coli (strain K12) OX=83333 GN=rcsF PE=1 SV=1	10	1	1	1	1	134	14.2	9.13	2.88
Confidence	Annotated Sequence	Contaminant	# Protein Groups	# Proteins	# PSMs	Master Protein Accessions	Positions in Master Proteins	# Missed Cleavages	Theo. MH+ [Da]	XCorr (by Search Engine): Sequest HT	Sequence in Protein	Positions in Protein
High	[R].SPVEPVQSTAPQPK.[A]	FALSE	1	1	1	P69411	P69411 [22-35]	0	1464.77	2.88	R.SPVEPVQSTAPQPK.A	[22-35]
P0A729	Maf-like protein YceF OS=Escherichia coli (strain K12) OX=83333 GN=yceF PE=1 SV=1	6	1	1	1	1	194	21.7	6.29	0
Confidence	Annotated Sequence	Contaminant	# Protein Groups	# Proteins	# PSMs	Master Protein Accessions	Positions in Master Proteins	# Missed Cleavages	Theo. MH+ [Da]	XCorr (by Search Engine): Sequest HT	Sequence in Protein	Positions in Protein
High	[R].HLSEAEIDNYVR.[K]	FALSE	1	1	1	P0A729	P0A729 [129-140]	0	1445.7	1.53	R.HLSEAEIDNYVR.K	[129-140]
P0A6I3	Pantothenate kinase OS=Escherichia coli (strain K12) OX=83333 GN=coaA PE=1 SV=1	2	1	1	1	1	316	36.3	6.81	0
Confidence	Annotated Sequence	Contaminant	# Protein Groups	# Proteins	# PSMs	Master Protein Accessions	Positions in Master Proteins	# Missed Cleavages	Theo. MH+ [Da]	XCorr (by Search Engine): Sequest HT	Sequence in Protein	Positions in Protein
High	[R].ASLILTK.[S]	FALSE	1	1	1	P0A6I3	P0A6I3 [297-303]	0	745.482	1.43	R.ASLILTK.S	[297-303]
P0AG93	Protein translocase subunit SecF OS=Escherichia coli (strain K12) OX=83333 GN=secF PE=1 SV=1	4	1	1	1	1	323	35.4	5.85	2.45
Confidence	Annotated Sequence	Contaminant	# Protein Groups	# Proteins	# PSMs	Master Protein Accessions	Positions in Master Proteins	# Missed Cleavages	Theo. MH+ [Da]	XCorr (by Search Engine): Sequest HT	Sequence in Protein	Positions in Protein
High	[K].VINESTNQNAAVK.[R]	FALSE	1	1	1	P0AG93	P0AG93 [117-129]	0	1387.72	2.45	K.VINESTNQNAAVK.R	[117-129]
P00963	Aspartate--ammonia ligase OS=Escherichia coli (strain K12) OX=83333 GN=asnA PE=1 SV=1	2	1	1	1	1	330	36.6	5.76	0
Confidence	Annotated Sequence	Contaminant	# Protein Groups	# Proteins	# PSMs	Master Protein Accessions	Positions in Master Proteins	# Missed Cleavages	Theo. MH+ [Da]	XCorr (by Search Engine): Sequest HT	Sequence in Protein	Positions in Protein
High	[R].YPDLDAK.[G]	FALSE	1	1	1	P00963	P00963 [177-183]	0	821.404	1.4	R.YPDLDAK.G	[177-183]
P0AF24	Ribonucleotide monophosphatase NagD OS=Escherichia coli (strain K12) OX=83333 GN=nagD PE=1 SV=1	4	1	1	1	1	250	27.1	5.41	0
Confidence	Annotated Sequence	Contaminant	# Protein Groups	# Proteins	# PSMs	Master Protein Accessions	Positions in Master Proteins	# Missed Cleavages	Theo. MH+ [Da]	XCorr (by Search Engine): Sequest HT	Sequence in Protein	Positions in Protein
High	[R].FIATNPDTHGR.[G]	FALSE	1	1	1	P0AF24	P0AF24 [140-150]	0	1228.61	1.64	R.FIATNPDTHGR.G	[140-150]
P07014	Succinate dehydrogenase iron-sulfur subunit OS=Escherichia coli (strain K12) OX=83333 GN=sdhB PE=1 SV=1	3	1	1	1	1	238	26.8	6.73	0
Confidence	Annotated Sequence	Contaminant	# Protein Groups	# Proteins	# PSMs	Master Protein Accessions	Positions in Master Proteins	# Missed Cleavages	Theo. MH+ [Da]	XCorr (by Search Engine): Sequest HT	Sequence in Protein	Positions in Protein
High	[R].FLIDSR.[D]	FALSE	1	1	1	P07014	P07014 [181-186]	0	750.414	1.28	R.FLIDSR.D	[181-186]
P0A7X6	Ribosome maturation factor RimM OS=Escherichia coli (strain K12) OX=83333 GN=rimM PE=1 SV=1	6	1	1	1	1	182	20.6	4.81	0
Confidence	Annotated Sequence	Contaminant	# Protein Groups	# Proteins	# PSMs	Master Protein Accessions	Positions in Master Proteins	# Missed Cleavages	Theo. MH+ [Da]	XCorr (by Search Engine): Sequest HT	Sequence in Protein	Positions in Protein
High	[R].LVPFLDGQVIK.[K]	FALSE	1	1	1	P0A7X6	P0A7X6 [155-165]	0	1228.73	1.01	R.LVPFLDGQVIK.K	[155-165]
P0A877	Tryptophan synthase alpha chain OS=Escherichia coli (strain K12) OX=83333 GN=trpA PE=1 SV=1	7	1	1	1	1	268	28.7	5.48	5.1
Confidence	Annotated Sequence	Contaminant	# Protein Groups	# Proteins	# PSMs	Master Protein Accessions	Positions in Master Proteins	# Missed Cleavages	Theo. MH+ [Da]	XCorr (by Search Engine): Sequest HT	Sequence in Protein	Positions in Protein
High	[K].VGVDSVLVADVPVEESAPFR.[Q]	FALSE	1	1	1	P0A877	P0A877 [121-140]	0	2085.09	5.1	K.VGVDSVLVADVPVEESAPFR.Q	[121-140]
P39337	Uncharacterized N-acetyltransferase YjgM OS=Escherichia coli (strain K12) OX=83333 GN=yjgM PE=3 SV=2	7	1	1	1	1	167	18.6	5.34	2.53
Confidence	Annotated Sequence	Contaminant	# Protein Groups	# Proteins	# PSMs	Master Protein Accessions	Positions in Master Proteins	# Missed Cleavages	Theo. MH+ [Da]	XCorr (by Search Engine): Sequest HT	Sequence in Protein	Positions in Protein
High	[R].QVSAEYGLTADK.[G]	FALSE	1	1	1	P39337	P39337 [28-39]	0	1281.63	2.53	R.QVSAEYGLTADK.G	[28-39]
P0AC81	Lactoylglutathione lyase OS=Escherichia coli (strain K12) OX=83333 GN=gloA PE=1 SV=1	5	1	1	1	1	135	14.9	5.02	0
Confidence	Annotated Sequence	Contaminant	# Protein Groups	# Proteins	# PSMs	Master Protein Accessions	Positions in Master Proteins	# Missed Cleavages	Theo. MH+ [Da]	XCorr (by Search Engine): Sequest HT	Sequence in Protein	Positions in Protein
High	[R].SIDFYTK.[V]	FALSE	1	1	1	P0AC81	P0AC81 [16-22]	0	873.435	1.39	R.SIDFYTK.V	[16-22]
P0ABH0	Cell division protein FtsA OS=Escherichia coli (strain K12) OX=83333 GN=ftsA PE=1 SV=1	3	1	1	1	1	420	45.3	6.24	1.88
Confidence	Annotated Sequence	Contaminant	# Protein Groups	# Proteins	# PSMs	Master Protein Accessions	Positions in Master Proteins	# Missed Cleavages	Theo. MH+ [Da]	XCorr (by Search Engine): Sequest HT	Sequence in Protein	Positions in Protein
High	[K].GGVNDLESVVK.[C]	FALSE	1	1	1	P0ABH0	P0ABH0 [49-59]	0	1116.59	1.88	K.GGVNDLESVVK.C	[49-59]
P22106	Asparagine synthetase B [glutamine-hydrolyzing] OS=Escherichia coli (strain K12) OX=83333 GN=asnB PE=1 SV=3	3	1	1	1	1	554	62.6	5.87	2.1
Confidence	Annotated Sequence	Contaminant	# Protein Groups	# Proteins	# PSMs	Master Protein Accessions	Positions in Master Proteins	# Missed Cleavages	Theo. MH+ [Da]	XCorr (by Search Engine): Sequest HT	Sequence in Protein	Positions in Protein
High	[K].EVAAQQVSDQQLETAR.[F]	FALSE	1	1	1	P22106	P22106 [467-482]	0	1772.88	2.1	K.EVAAQQVSDQQLETAR.F	[467-482]
P0AEP3	UTP--glucose-1-phosphate uridylyltransferase OS=Escherichia coli (strain K12) OX=83333 GN=galU PE=1 SV=2	3	1	1	1	1	302	32.9	5.24	2.37
Confidence	Annotated Sequence	Contaminant	# Protein Groups	# Proteins	# PSMs	Master Protein Accessions	Positions in Master Proteins	# Missed Cleavages	Theo. MH+ [Da]	XCorr (by Search Engine): Sequest HT	Sequence in Protein	Positions in Protein
High	[R].HNTLGTEFK.[A]	FALSE	1	1	1	P0AEP3	P0AEP3 [283-291]	0	1046.53	2.37	R.HNTLGTEFK.A	[283-291]
P0A738	Cyclic pyranopterin monophosphate synthase OS=Escherichia coli (strain K12) OX=83333 GN=moaC PE=1 SV=2	5	1	1	1	1	161	17.5	7.11	0
Confidence	Annotated Sequence	Contaminant	# Protein Groups	# Proteins	# PSMs	Master Protein Accessions	Positions in Master Proteins	# Missed Cleavages	Theo. MH+ [Da]	XCorr (by Search Engine): Sequest HT	Sequence in Protein	Positions in Protein
High	[R].AEAFVTMR.[S]	FALSE	1	1	1	P0A738	P0A738 [30-37]	0	940.456	1.24	R.AEAFVTMR.S	[30-37]
P30864	Uncharacterized HTH-type transcriptional regulator YafC OS=Escherichia coli (strain K12) OX=83333 GN=yafC PE=4 SV=1	5	1	1	1	1	304	33.8	7.4	0
Confidence	Annotated Sequence	Contaminant	# Protein Groups	# Proteins	# PSMs	Master Protein Accessions	Positions in Master Proteins	# Missed Cleavages	Theo. MH+ [Da]	XCorr (by Search Engine): Sequest HT	Sequence in Protein	Positions in Protein
High	[R].AAEQLGQANSAVSR.[A]	FALSE	1	1	1	P30864	P30864 [23-36]	0	1401.71	1.11	R.AAEQLGQANSAVSR.A	[23-36]
P45748	Threonylcarbamoyl-AMP synthase OS=Escherichia coli (strain K12) OX=83333 GN=tsaC PE=1 SV=2	5	1	1	1	1	190	20.8	5.07	0
Confidence	Annotated Sequence	Contaminant	# Protein Groups	# Proteins	# PSMs	Master Protein Accessions	Positions in Master Proteins	# Missed Cleavages	Theo. MH+ [Da]	XCorr (by Search Engine): Sequest HT	Sequence in Protein	Positions in Protein
High	[R].DALTGELFR.[Q]	FALSE	1	1	1	P45748	P45748 [180-188]	0	1021.53	1.05	R.DALTGELFR.Q	[180-188]
P00903	Aminodeoxychorismate synthase component 2 OS=Escherichia coli (strain K12) OX=83333 GN=pabA PE=1 SV=1	5	1	1	1	1	187	20.8	6.61	1.89
Confidence	Annotated Sequence	Contaminant	# Protein Groups	# Proteins	# PSMs	Master Protein Accessions	Positions in Master Proteins	# Missed Cleavages	Theo. MH+ [Da]	XCorr (by Search Engine): Sequest HT	Sequence in Protein	Positions in Protein
High	[R].GLANPLTVTR.[Y]	FALSE	1	1	1	P00903	P00903 [117-126]	0	1041.61	1.89	R.GLANPLTVTR.Y	[117-126]
P11557	Cell division protein DamX OS=Escherichia coli (strain K12) OX=83333 GN=damX PE=1 SV=2	6	1	1	1	1	428	46.1	5.81	0
Confidence	Annotated Sequence	Contaminant	# Protein Groups	# Proteins	# PSMs	Master Protein Accessions	Positions in Master Proteins	# Missed Cleavages	Theo. MH+ [Da]	XCorr (by Search Engine): Sequest HT	Sequence in Protein	Positions in Protein
High	[K].ETATTAPVQTASPAQTTATPAAGAK.[T]	FALSE	1	1	1	P11557	P11557 [308-332]	0	2343.17	1.08	K.ETATTAPVQTASPAQTTATPAAGAK.T	[308-332]
P76422	Hydroxymethylpyrimidine/phosphomethylpyrimidine kinase OS=Escherichia coli (strain K12) OX=83333 GN=thiD PE=1 SV=1	7	1	1	1	1	266	28.6	6.15	2.62
Confidence	Annotated Sequence	Contaminant	# Protein Groups	# Proteins	# PSMs	Master Protein Accessions	Positions in Master Proteins	# Missed Cleavages	Theo. MH+ [Da]	XCorr (by Search Engine): Sequest HT	Sequence in Protein	Positions in Protein
High	[R].IEPDFVAAQLDSVFSDVR.[I]	FALSE	1	1	1	P76422	P76422 [55-72]	0	2008	2.62	R.IEPDFVAAQLDSVFSDVR.I	[55-72]
P0AB67	NAD(P) transhydrogenase subunit beta OS=Escherichia coli (strain K12) OX=83333 GN=pntB PE=1 SV=1	2	1	1	1	1	462	48.7	6.14	0
Confidence	Annotated Sequence	Contaminant	# Protein Groups	# Proteins	# PSMs	Master Protein Accessions	Positions in Master Proteins	# Missed Cleavages	Theo. MH+ [Da]	XCorr (by Search Engine): Sequest HT	Sequence in Protein	Positions in Protein
High	[K].ASVDAILK.[A]	FALSE	1	1	1	P0AB67	P0AB67 [453-460]	0	816.483	1.15	K.ASVDAILK.A	[453-460]
P0A9H5	Cob(I)yrinic acid a,c-diamide adenosyltransferase OS=Escherichia coli (strain K12) OX=83333 GN=btuR PE=3 SV=1	4	1	1	1	1	196	22	6.54	0
Confidence	Annotated Sequence	Contaminant	# Protein Groups	# Proteins	# PSMs	Master Protein Accessions	Positions in Master Proteins	# Missed Cleavages	Theo. MH+ [Da]	XCorr (by Search Engine): Sequest HT	Sequence in Protein	Positions in Protein
High	[K].VGVVQFIK.[G]	FALSE	1	1	1	P0A9H5	P0A9H5 [59-66]	0	889.551	1.53	K.VGVVQFIK.G	[59-66]
P28248	dCTP deaminase OS=Escherichia coli (strain K12) OX=83333 GN=dcd PE=1 SV=1	6	1	1	1	1	193	21.2	5.91	0
Confidence	Annotated Sequence	Contaminant	# Protein Groups	# Proteins	# PSMs	Master Protein Accessions	Positions in Master Proteins	# Missed Cleavages	Theo. MH+ [Da]	XCorr (by Search Engine): Sequest HT	Sequence in Protein	Positions in Protein
High	[R].LSINPRPPVER.[I]	FALSE	1	1	1	P28248	P28248 [17-27]	0	1277.73	1.36	R.LSINPRPPVER.I	[17-27]
P0AF90	Regulator of ribonuclease activity B OS=Escherichia coli (strain K12) OX=83333 GN=rraB PE=1 SV=1	24	1	1	1	1	138	15.6	3.8	3.18
Confidence	Annotated Sequence	Contaminant	# Protein Groups	# Proteins	# PSMs	Master Protein Accessions	Positions in Master Proteins	# Missed Cleavages	Theo. MH+ [Da]	XCorr (by Search Engine): Sequest HT	Sequence in Protein	Positions in Protein
High	[R].LIIEELLEDGSDPDALYTIEHHLSADDLETLEK.[A]	FALSE	1	1	1	P0AF90	P0AF90 [16-48]	0	3736.83	3.18	R.LIIEELLEDGSDPDALYTIEHHLSADDLETLEK.A	[16-48]
P33602	NADH-quinone oxidoreductase subunit G OS=Escherichia coli (strain K12) OX=83333 GN=nuoG PE=1 SV=4	1	1	1	1	1	908	100.2	6.25	0
Confidence	Annotated Sequence	Contaminant	# Protein Groups	# Proteins	# PSMs	Master Protein Accessions	Positions in Master Proteins	# Missed Cleavages	Theo. MH+ [Da]	XCorr (by Search Engine): Sequest HT	Sequence in Protein	Positions in Protein
High	[R].APVFQSR.[M]	FALSE	1	1	1	P33602	P33602 [828-834]	0	804.436	1.49	R.APVFQSR.M	[828-834]
P0A855	Tol-Pal system protein TolB OS=Escherichia coli (strain K12) OX=83333 GN=tolB PE=1 SV=1	2	1	1	1	1	430	45.9	7.59	0
Confidence	Annotated Sequence	Contaminant	# Protein Groups	# Proteins	# PSMs	Master Protein Accessions	Positions in Master Proteins	# Missed Cleavages	Theo. MH+ [Da]	XCorr (by Search Engine): Sequest HT	Sequence in Protein	Positions in Protein
High	[R].LPATDGQVK.[F]	FALSE	1	1	1	P0A855	P0A855 [414-422]	0	928.51	1.34	R.LPATDGQVK.F	[414-422]
P25397	Tellurite methyltransferase OS=Escherichia coli (strain K12) OX=83333 GN=tehB PE=1 SV=1	6	1	1	1	1	197	22.5	7.33	2.37
Confidence	Annotated Sequence	Contaminant	# Protein Groups	# Proteins	# PSMs	Master Protein Accessions	Positions in Master Proteins	# Missed Cleavages	Theo. MH+ [Da]	XCorr (by Search Engine): Sequest HT	Sequence in Protein	Positions in Protein
High	[R].VVDLNNLTFDR.[Q]	FALSE	1	1	1	P25397	P25397 [84-94]	0	1305.68	2.37	R.VVDLNNLTFDR.Q	[84-94]
P0A9E5	Fumarate and nitrate reduction regulatory protein OS=Escherichia coli (strain K12) OX=83333 GN=fnr PE=1 SV=1	4	1	1	1	1	250	27.9	8.09	0
Confidence	Annotated Sequence	Contaminant	# Protein Groups	# Proteins	# PSMs	Master Protein Accessions	Positions in Master Proteins	# Missed Cleavages	Theo. MH+ [Da]	XCorr (by Search Engine): Sequest HT	Sequence in Protein	Positions in Protein
High	[R].LAAFIYNLSR.[R]	FALSE	1	1	1	P0A9E5	P0A9E5 [170-179]	0	1167.65	0.92	R.LAAFIYNLSR.R	[170-179]
P0ADA1	Thioesterase 1/protease 1/lysophospholipase L1 OS=Escherichia coli (strain K12) OX=83333 GN=tesA PE=1 SV=1	6	1	1	1	1	208	23.6	7.58	0
Confidence	Annotated Sequence	Contaminant	# Protein Groups	# Proteins	# PSMs	Master Protein Accessions	Positions in Master Proteins	# Missed Cleavages	Theo. MH+ [Da]	XCorr (by Search Engine): Sequest HT	Sequence in Protein	Positions in Protein
High	[R].GFQPQQTEQTLR.[Q]	FALSE	1	1	1	P0ADA1	P0ADA1 [104-115]	0	1432.72	0.93	R.GFQPQQTEQTLR.Q	[104-115]
P0AAN3	Hydrogenase maturation factor HypB OS=Escherichia coli (strain K12) OX=83333 GN=hypB PE=1 SV=1	4	1	1	1	1	290	31.5	5.66	0
Confidence	Annotated Sequence	Contaminant	# Protein Groups	# Proteins	# PSMs	Master Protein Accessions	Positions in Master Proteins	# Missed Cleavages	Theo. MH+ [Da]	XCorr (by Search Engine): Sequest HT	Sequence in Protein	Positions in Protein
High	[R].ATGTPAIQVNTGK.[G]	FALSE	1	1	1	P0AAN3	P0AAN3 [152-164]	0	1257.68	1.52	R.ATGTPAIQVNTGK.G	[152-164]
P0C8J8	D-tagatose-1,6-bisphosphate aldolase subunit GatZ OS=Escherichia coli (strain K12) OX=83333 GN=gatZ PE=1 SV=1	2	1	1	1	1	420	47.1	5.77	0
Confidence	Annotated Sequence	Contaminant	# Protein Groups	# Proteins	# PSMs	Master Protein Accessions	Positions in Master Proteins	# Missed Cleavages	Theo. MH+ [Da]	XCorr (by Search Engine): Sequest HT	Sequence in Protein	Positions in Protein
High	[R].EFVFTIADK.[V]	FALSE	1	1	1	P0C8J8	P0C8J8 [66-74]	0	1069.56	1.39	R.EFVFTIADK.V	[66-74]
P64585	Inner membrane protein YqjE OS=Escherichia coli (strain K12) OX=83333 GN=yqjE PE=1 SV=1	7	1	1	1	1	134	15.1	7.59	2.01
Confidence	Annotated Sequence	Contaminant	# Protein Groups	# Proteins	# PSMs	Master Protein Accessions	Positions in Master Proteins	# Missed Cleavages	Theo. MH+ [Da]	XCorr (by Search Engine): Sequest HT	Sequence in Protein	Positions in Protein
High	[R].QLLEEESREQ.[-]	FALSE	1	1	1	P64585	P64585 [125-134]	1	1260.61	2.01	R.QLLEEESREQ.-	[125-134]
P30749	Molybdopterin synthase catalytic subunit OS=Escherichia coli (strain K12) OX=83333 GN=moaE PE=1 SV=3	7	1	1	1	1	150	17	5.38	2.76
Confidence	Annotated Sequence	Contaminant	# Protein Groups	# Proteins	# PSMs	Master Protein Accessions	Positions in Master Proteins	# Missed Cleavages	Theo. MH+ [Da]	XCorr (by Search Engine): Sequest HT	Sequence in Protein	Positions in Protein
High	[K].ALAEIVDEAR.[N]	FALSE	1	1	1	P30749	P30749 [62-71]	0	1086.58	2.76	K.ALAEIVDEAR.N	[62-71]
P0AA53	Protein QmcA OS=Escherichia coli (strain K12) OX=83333 GN=qmcA PE=1 SV=1	4	1	1	1	1	305	33.7	5.64	1.61
Confidence	Annotated Sequence	Contaminant	# Protein Groups	# Proteins	# PSMs	Master Protein Accessions	Positions in Master Proteins	# Missed Cleavages	Theo. MH+ [Da]	XCorr (by Search Engine): Sequest HT	Sequence in Protein	Positions in Protein
High	[R].IVDEATNPWGIK.[V]	FALSE	1	1	1	P0AA53	P0AA53 [142-153]	0	1342.7	1.61	R.IVDEATNPWGIK.V	[142-153]
P0A8A8	Ribosome maturation factor RimP OS=Escherichia coli (strain K12) OX=83333 GN=rimP PE=1 SV=2	7	1	1	1	1	150	16.6	4.7	1.79
Confidence	Annotated Sequence	Contaminant	# Protein Groups	# Proteins	# PSMs	Master Protein Accessions	Positions in Master Proteins	# Missed Cleavages	Theo. MH+ [Da]	XCorr (by Search Engine): Sequest HT	Sequence in Protein	Positions in Protein
High	[R].FVGEEVTLVLR.[M]	FALSE	1	1	1	P0A8A8	P0A8A8 [94-104]	0	1261.72	1.79	R.FVGEEVTLVLR.M	[94-104]
P0ADN2	UPF0438 protein YifE OS=Escherichia coli (strain K12) OX=83333 GN=yifE PE=1 SV=2	11	1	1	1	1	112	13.1	6.55	3.18
Confidence	Annotated Sequence	Contaminant	# Protein Groups	# Proteins	# PSMs	Master Protein Accessions	Positions in Master Proteins	# Missed Cleavages	Theo. MH+ [Da]	XCorr (by Search Engine): Sequest HT	Sequence in Protein	Positions in Protein
High	[R].HGYAFNELDLGK.[R]	FALSE	1	1	1	P0ADN2	P0ADN2 [38-49]	0	1363.66	3.18	R.HGYAFNELDLGK.R	[38-49]
P17445	NAD/NADP-dependent betaine aldehyde dehydrogenase OS=Escherichia coli (strain K12) OX=83333 GN=betB PE=1 SV=3	10	1	1	1	1	490	52.9	5.31	0	Phospho [S193; S226]
Confidence	Annotated Sequence	Contaminant	# Protein Groups	# Proteins	# PSMs	Master Protein Accessions	Positions in Master Proteins	# Missed Cleavages	Theo. MH+ [Da]	XCorr (by Search Engine): Sequest HT	Sequence in Protein	Positions in Protein
High	[K].LAEIYSEAGLPDGVFNVLPGVGAETGQYLTEHPGIAKVSFTGGVASGK.[K]	FALSE	1	1	1	P17445	P17445 [188-235]	1	4963.38	2.68	K.LAEIYSEAGLPDGVFNVLPGVGAETGQYLTEHPGIAKVSFTGGVASGK.K	[188-235]
P69853	Tat proofreading chaperone DmsD OS=Escherichia coli (strain K12) OX=83333 GN=dmsD PE=1 SV=2	3	1	1	1	1	204	23.3	4.97	0
Confidence	Annotated Sequence	Contaminant	# Protein Groups	# Proteins	# PSMs	Master Protein Accessions	Positions in Master Proteins	# Missed Cleavages	Theo. MH+ [Da]	XCorr (by Search Engine): Sequest HT	Sequence in Protein	Positions in Protein
High	[R].ALGELAR.[L]	FALSE	1	1	1	P69853	P69853 [177-183]	0	729.425	1.48	R.ALGELAR.L	[177-183]
P0A7D4	Adenylosuccinate synthetase OS=Escherichia coli (strain K12) OX=83333 GN=purA PE=1 SV=2	2	1	1	1	1	432	47.3	5.49	0
Confidence	Annotated Sequence	Contaminant	# Protein Groups	# Proteins	# PSMs	Master Protein Accessions	Positions in Master Proteins	# Missed Cleavages	Theo. MH+ [Da]	XCorr (by Search Engine): Sequest HT	Sequence in Protein	Positions in Protein
High	[R].GIGPAYEDK.[V]	FALSE	1	1	1	P0A7D4	P0A7D4 [133-141]	0	949.463	1.46	R.GIGPAYEDK.V	[133-141]
P52643	D-lactate dehydrogenase OS=Escherichia coli (strain K12) OX=83333 GN=ldhA PE=1 SV=1	4	1	1	1	1	329	36.5	5.44	2.44
Confidence	Annotated Sequence	Contaminant	# Protein Groups	# Proteins	# PSMs	Master Protein Accessions	Positions in Master Proteins	# Missed Cleavages	Theo. MH+ [Da]	XCorr (by Search Engine): Sequest HT	Sequence in Protein	Positions in Protein
High	[R].GALIDSQAAIEALK.[N]	FALSE	1	1	1	P52643	P52643 [235-248]	0	1399.78	2.44	R.GALIDSQAAIEALK.N	[235-248]
P77717	Uncharacterized lipoprotein YbaY OS=Escherichia coli (strain K12) OX=83333 GN=ybaY PE=1 SV=1	6	1	1	1	1	190	19.4	8.15	1.86
Confidence	Annotated Sequence	Contaminant	# Protein Groups	# Proteins	# PSMs	Master Protein Accessions	Positions in Master Proteins	# Missed Cleavages	Theo. MH+ [Da]	XCorr (by Search Engine): Sequest HT	Sequence in Protein	Positions in Protein
High	[R].ILLSAAITVNDK.[L]	FALSE	1	1	1	P77717	P77717 [116-127]	0	1257.74	1.86	R.ILLSAAITVNDK.L	[116-127]
P00452	Ribonucleoside-diphosphate reductase 1 subunit alpha OS=Escherichia coli (strain K12) OX=83333 GN=nrdA PE=1 SV=2	5	1	1	1	1	761	85.7	6.18	0	Phospho [T608]
Confidence	Annotated Sequence	Contaminant	# Protein Groups	# Proteins	# PSMs	Master Protein Accessions	Positions in Master Proteins	# Missed Cleavages	Theo. MH+ [Da]	XCorr (by Search Engine): Sequest HT	Sequence in Protein	Positions in Protein
High	[R].ESIKTHGLRNSTLSALMPSETSSQISNATNGIEPPR.[G]	FALSE	1	1	1	P00452	P00452 [604-639]	2	3905.86	0.79	R.ESIKTHGLRNSTLSALMPSETSSQISNATNGIEPPR.G	[604-639]
P37626	Uncharacterized protein YhiI OS=Escherichia coli (strain K12) OX=83333 GN=yhiI PE=3 SV=1	3	1	1	1	1	355	38.8	7.5	2.37
Confidence	Annotated Sequence	Contaminant	# Protein Groups	# Proteins	# PSMs	Master Protein Accessions	Positions in Master Proteins	# Missed Cleavages	Theo. MH+ [Da]	XCorr (by Search Engine): Sequest HT	Sequence in Protein	Positions in Protein
High	[R].AAQSLVNQR.[Q]	FALSE	1	1	1	P37626	P37626 [117-125]	0	986.538	2.37	R.AAQSLVNQR.Q	[117-125]
P20083	DNA topoisomerase 4 subunit B OS=Escherichia coli (strain K12) OX=83333 GN=parE PE=1 SV=3	2	1	1	1	1	630	70.2	5.66	0
Confidence	Annotated Sequence	Contaminant	# Protein Groups	# Proteins	# PSMs	Master Protein Accessions	Positions in Master Proteins	# Missed Cleavages	Theo. MH+ [Da]	XCorr (by Search Engine): Sequest HT	Sequence in Protein	Positions in Protein
High	[K].LADCTAQDLNR.[T]	FALSE	1	1	1	P20083	P20083 [401-411]	0	1276.6	1.04	K.LADCTAQDLNR.T	[401-411]
P0A6J5	D-amino acid dehydrogenase OS=Escherichia coli (strain K12) OX=83333 GN=dadA PE=1 SV=1	2	1	1	1	1	432	47.6	6.62	0
Confidence	Annotated Sequence	Contaminant	# Protein Groups	# Proteins	# PSMs	Master Protein Accessions	Positions in Master Proteins	# Missed Cleavages	Theo. MH+ [Da]	XCorr (by Search Engine): Sequest HT	Sequence in Protein	Positions in Protein
High	[R].AETNIQYEGR.[Q]	FALSE	1	1	1	P0A6J5	P0A6J5 [124-133]	0	1180.56	1.39	R.AETNIQYEGR.Q	[124-133]
P0A8I8	Ribosomal RNA large subunit methyltransferase H OS=Escherichia coli (strain K12) OX=83333 GN=rlmH PE=1 SV=1	6	1	1	1	1	155	17.3	8.66	0
Confidence	Annotated Sequence	Contaminant	# Protein Groups	# Proteins	# PSMs	Master Protein Accessions	Positions in Master Proteins	# Missed Cleavages	Theo. MH+ [Da]	XCorr (by Search Engine): Sequest HT	Sequence in Protein	Positions in Protein
High	[R].VLVAESLYR.[A]	FALSE	1	1	1	P0A8I8	P0A8I8 [134-142]	0	1049.6	1.32	R.VLVAESLYR.A	[134-142]
P0AEK4	Enoyl-[acyl-carrier-protein] reductase [NADH] FabI OS=Escherichia coli (strain K12) OX=83333 GN=fabI PE=1 SV=2	3	1	1	1	1	262	27.8	5.87	0
Confidence	Annotated Sequence	Contaminant	# Protein Groups	# Proteins	# PSMs	Master Protein Accessions	Positions in Master Proteins	# Missed Cleavages	Theo. MH+ [Da]	XCorr (by Search Engine): Sequest HT	Sequence in Protein	Positions in Protein
High	[R].TLAASGIK.[D]	FALSE	1	1	1	P0AEK4	P0AEK4 [194-201]	0	760.456	1.47	R.TLAASGIK.D	[194-201]
P30871	Inorganic triphosphatase OS=Escherichia coli (strain K12) OX=83333 GN=ygiF PE=1 SV=1	3	1	1	1	1	433	48.4	6.13	0
Confidence	Annotated Sequence	Contaminant	# Protein Groups	# Proteins	# PSMs	Master Protein Accessions	Positions in Master Proteins	# Missed Cleavages	Theo. MH+ [Da]	XCorr (by Search Engine): Sequest HT	Sequence in Protein	Positions in Protein
High	[K].LANQLVSQTGLR.[Q]	FALSE	1	1	1	P30871	P30871 [174-185]	0	1299.74	1.56	K.LANQLVSQTGLR.Q	[174-185]
P0ABL3	Periplasmic nitrate reductase, electron transfer subunit OS=Escherichia coli (strain K12) OX=83333 GN=napB PE=1 SV=1	5	1	1	1	1	149	16.3	8.1	2.07
Confidence	Annotated Sequence	Contaminant	# Protein Groups	# Proteins	# PSMs	Master Protein Accessions	Positions in Master Proteins	# Missed Cleavages	Theo. MH+ [Da]	XCorr (by Search Engine): Sequest HT	Sequence in Protein	Positions in Protein
High	[K].VGAEVAPR.[R]	FALSE	1	1	1	P0ABL3	P0ABL3 [112-119]	0	798.447	2.07	K.VGAEVAPR.R	[112-119]
P77721	Uncharacterized HTH-type transcriptional regulator YdjF OS=Escherichia coli (strain K12) OX=83333 GN=ydjF PE=1 SV=1	4	1	1	1	1	252	28.2	7.03	0
Confidence	Annotated Sequence	Contaminant	# Protein Groups	# Proteins	# PSMs	Master Protein Accessions	Positions in Master Proteins	# Missed Cleavages	Theo. MH+ [Da]	XCorr (by Search Engine): Sequest HT	Sequence in Protein	Positions in Protein
High	[K].VVSTGGELNK.[N]	FALSE	1	1	1	P77721	P77721 [138-147]	0	1003.54	1.31	K.VVSTGGELNK.N	[138-147]
P0ADY3	50S ribosomal protein L14 OS=Escherichia coli (strain K12) OX=83333 GN=rplN PE=1 SV=1	14	1	1	1	1	123	13.5	10.42	2.04
Confidence	Annotated Sequence	Contaminant	# Protein Groups	# Proteins	# PSMs	Master Protein Accessions	Positions in Master Proteins	# Missed Cleavages	Theo. MH+ [Da]	XCorr (by Search Engine): Sequest HT	Sequence in Protein	Positions in Protein
High	[-].MIQEQTMLNVADNSGAR.[R]	FALSE	1	1	1	P0ADY3	P0ADY3 [1-17]	0	1909.87	2.04	-.MIQEQTMLNVADNSGAR.R	[1-17]
P33650	Fe(2+) transporter FeoB OS=Escherichia coli (strain K12) OX=83333 GN=feoB PE=1 SV=1	1	1	1	1	1	773	84.4	6.19	0
Confidence	Annotated Sequence	Contaminant	# Protein Groups	# Proteins	# PSMs	Master Protein Accessions	Positions in Master Proteins	# Missed Cleavages	Theo. MH+ [Da]	XCorr (by Search Engine): Sequest HT	Sequence in Protein	Positions in Protein
High	[R].IEIDALSAR.[L]	FALSE	1	1	1	P33650	P33650 [132-140]	0	987.547	1.47	R.IEIDALSAR.L	[132-140]
P0AAG0	Dipeptide transport ATP-binding protein DppD OS=Escherichia coli (strain K12) OX=83333 GN=dppD PE=1 SV=1	3	1	1	1	1	327	35.8	6.62	1.76
Confidence	Annotated Sequence	Contaminant	# Protein Groups	# Proteins	# PSMs	Master Protein Accessions	Positions in Master Proteins	# Missed Cleavages	Theo. MH+ [Da]	XCorr (by Search Engine): Sequest HT	Sequence in Protein	Positions in Protein
High	[R].LASLPGVVPGK.[Y]	FALSE	1	1	1	P0AAG0	P0AAG0 [267-277]	0	1037.64	1.76	R.LASLPGVVPGK.Y	[267-277]
P64564	Uncharacterized protein YggT OS=Escherichia coli (strain K12) OX=83333 GN=yggT PE=3 SV=1	5	1	1	1	1	188	21.2	9.48	0
Confidence	Annotated Sequence	Contaminant	# Protein Groups	# Proteins	# PSMs	Master Protein Accessions	Positions in Master Proteins	# Missed Cleavages	Theo. MH+ [Da]	XCorr (by Search Engine): Sequest HT	Sequence in Protein	Positions in Protein
High	[K].VTQPIIGPLR.[R]	FALSE	1	1	1	P64564	P64564 [43-52]	0	1093.67	1.29	K.VTQPIIGPLR.R	[43-52]
P39411	Non-canonical purine NTP phosphatase OS=Escherichia coli (strain K12) OX=83333 GN=yjjX PE=1 SV=2	6	1	1	1	1	170	18.2	6.07	0
Confidence	Annotated Sequence	Contaminant	# Protein Groups	# Proteins	# PSMs	Master Protein Accessions	Positions in Master Proteins	# Missed Cleavages	Theo. MH+ [Da]	XCorr (by Search Engine): Sequest HT	Sequence in Protein	Positions in Protein
High	[K].EGAIGVFTAGK.[L]	FALSE	1	1	1	P39411	P39411 [137-147]	0	1049.56	1.38	K.EGAIGVFTAGK.L	[137-147]
P00904	Bifunctional protein TrpGD OS=Escherichia coli (strain K12) OX=83333 GN=trpGD PE=1 SV=3	1	1	1	1	1	531	56.8	6.52	0
Confidence	Annotated Sequence	Contaminant	# Protein Groups	# Proteins	# PSMs	Master Protein Accessions	Positions in Master Proteins	# Missed Cleavages	Theo. MH+ [Da]	XCorr (by Search Engine): Sequest HT	Sequence in Protein	Positions in Protein
High	[R].VLGYQR.[A]	FALSE	1	1	1	P00904	P00904 [407-412]	0	735.415	1.44	R.VLGYQR.A	[407-412]
P75777	UPF0194 membrane protein YbhG OS=Escherichia coli (strain K12) OX=83333 GN=ybhG PE=2 SV=1	3	1	1	1	1	332	36.4	5.6	2.53
Confidence	Annotated Sequence	Contaminant	# Protein Groups	# Proteins	# PSMs	Master Protein Accessions	Positions in Master Proteins	# Missed Cleavages	Theo. MH+ [Da]	XCorr (by Search Engine): Sequest HT	Sequence in Protein	Positions in Protein
High	[R].IVVTDADDALR.[Q]	FALSE	1	1	1	P75777	P75777 [306-316]	0	1187.63	2.53	R.IVVTDADDALR.Q	[306-316]
Q46798	Uncharacterized lipoprotein YgeR OS=Escherichia coli (strain K12) OX=83333 GN=ygeR PE=3 SV=2	5	1	1	1	1	251	26.5	10.11	0
Confidence	Annotated Sequence	Contaminant	# Protein Groups	# Proteins	# PSMs	Master Protein Accessions	Positions in Master Proteins	# Missed Cleavages	Theo. MH+ [Da]	XCorr (by Search Engine): Sequest HT	Sequence in Protein	Positions in Protein
High	[K].TASVTPSSAVPK.[S]	FALSE	1	1	1	Q46798	Q46798 [104-115]	0	1144.62	1.16	K.TASVTPSSAVPK.S	[104-115]
P0A8F4	Uridine kinase OS=Escherichia coli (strain K12) OX=83333 GN=udk PE=3 SV=1	4	1	1	1	1	213	24.3	6.87	2.08
Confidence	Annotated Sequence	Contaminant	# Protein Groups	# Proteins	# PSMs	Master Protein Accessions	Positions in Master Proteins	# Missed Cleavages	Theo. MH+ [Da]	XCorr (by Search Engine): Sequest HT	Sequence in Protein	Positions in Protein
High	[K].SLIASTLYR.[E]	FALSE	1	1	1	P0A8F4	P0A8F4 [22-30]	0	1023.58	2.08	K.SLIASTLYR.E	[22-30]
P0ACJ8	cAMP-activated global transcriptional regulator CRP OS=Escherichia coli (strain K12) OX=83333 GN=crp PE=1 SV=1	5	1	1	1	1	210	23.6	8.25	0
Confidence	Annotated Sequence	Contaminant	# Protein Groups	# Proteins	# PSMs	Master Protein Accessions	Positions in Master Proteins	# Missed Cleavages	Theo. MH+ [Da]	XCorr (by Search Engine): Sequest HT	Sequence in Protein	Positions in Protein
High	[R].IAQTLLNLAK.[Q]	FALSE	1	1	1	P0ACJ8	P0ACJ8 [144-153]	0	1084.67	1.09	R.IAQTLLNLAK.Q	[144-153]
P0AA16	Transcriptional regulatory protein OmpR OS=Escherichia coli (strain K12) OX=83333 GN=ompR PE=1 SV=1	8	1	1	1	1	239	27.3	6.39	2.42
Confidence	Annotated Sequence	Contaminant	# Protein Groups	# Proteins	# PSMs	Master Protein Accessions	Positions in Master Proteins	# Missed Cleavages	Theo. MH+ [Da]	XCorr (by Search Engine): Sequest HT	Sequence in Protein	Positions in Protein
High	[R].IVGLEIGADDYIPKPFNPR.[E]	FALSE	1	1	1	P0AA16	P0AA16 [92-110]	0	2114.13	2.42	R.IVGLEIGADDYIPKPFNPR.E	[92-110]
P0A7D1	Peptidyl-tRNA hydrolase OS=Escherichia coli (strain K12) OX=83333 GN=pth PE=1 SV=1	8	1	1	1	1	194	21.1	9	3.28
Confidence	Annotated Sequence	Contaminant	# Protein Groups	# Proteins	# PSMs	Master Protein Accessions	Positions in Master Proteins	# Missed Cleavages	Theo. MH+ [Da]	XCorr (by Search Engine): Sequest HT	Sequence in Protein	Positions in Protein
High	[K].LIVGLANPGAEYAATR.[H]	FALSE	1	1	1	P0A7D1	P0A7D1 [5-20]	0	1615.88	3.28	K.LIVGLANPGAEYAATR.H	[5-20]
P39099	Periplasmic pH-dependent serine endoprotease DegQ OS=Escherichia coli (strain K12) OX=83333 GN=degQ PE=1 SV=1	2	1	1	1	1	455	47.2	5.95	1.69
Confidence	Annotated Sequence	Contaminant	# Protein Groups	# Proteins	# PSMs	Master Protein Accessions	Positions in Master Proteins	# Missed Cleavages	Theo. MH+ [Da]	XCorr (by Search Engine): Sequest HT	Sequence in Protein	Positions in Protein
High	[K].VLPAVVSVR.[V]	FALSE	1	1	1	P39099	P39099 [49-57]	0	939.599	1.69	K.VLPAVVSVR.V	[49-57]
P29131	Cell division protein FtsN OS=Escherichia coli (strain K12) OX=83333 GN=ftsN PE=1 SV=3	4	1	1	1	1	319	35.8	10.17	0
Confidence	Annotated Sequence	Contaminant	# Protein Groups	# Proteins	# PSMs	Master Protein Accessions	Positions in Master Proteins	# Missed Cleavages	Theo. MH+ [Da]	XCorr (by Search Engine): Sequest HT	Sequence in Protein	Positions in Protein
High	[R].TSQAAPVQAQPR.[Q]	FALSE	1	1	1	P29131	P29131 [185-196]	0	1253.66	0.49	R.TSQAAPVQAQPR.Q	[185-196]
P0A9P6	ATP-dependent RNA helicase DeaD OS=Escherichia coli (strain K12) OX=83333 GN=deaD PE=1 SV=2	2	1	1	1	1	629	70.5	8.72	2.09
Confidence	Annotated Sequence	Contaminant	# Protein Groups	# Proteins	# PSMs	Master Protein Accessions	Positions in Master Proteins	# Missed Cleavages	Theo. MH+ [Da]	XCorr (by Search Engine): Sequest HT	Sequence in Protein	Positions in Protein
High	[R].GVNVVALYGGQR.[Y]	FALSE	1	1	1	P0A9P6	P0A9P6 [103-114]	0	1232.67	2.09	R.GVNVVALYGGQR.Y	[103-114]
P0AFD1	NADH-quinone oxidoreductase subunit E OS=Escherichia coli (strain K12) OX=83333 GN=nuoE PE=1 SV=1	8	1	1	1	1	166	18.6	5.68	0
Confidence	Annotated Sequence	Contaminant	# Protein Groups	# Proteins	# PSMs	Master Protein Accessions	Positions in Master Proteins	# Missed Cleavages	Theo. MH+ [Da]	XCorr (by Search Engine): Sequest HT	Sequence in Protein	Positions in Protein
High	[K].KLNIKPGQTTFDGR.[F]	FALSE	1	1	1	P0AFD1	P0AFD1 [112-125]	1	1574.86	1.59	K.KLNIKPGQTTFDGR.F	[112-125]
P62672	Protein ApaG OS=Escherichia coli (strain K12) OX=83333 GN=apaG PE=3 SV=1	6	1	1	1	1	125	13.9	4.75	1.93
Confidence	Annotated Sequence	Contaminant	# Protein Groups	# Proteins	# PSMs	Master Protein Accessions	Positions in Master Proteins	# Missed Cleavages	Theo. MH+ [Da]	XCorr (by Search Engine): Sequest HT	Sequence in Protein	Positions in Protein
High	[R].APVQLLGR.[Y]	FALSE	1	1	1	P62672	P62672 [41-48]	0	853.525	1.93	R.APVQLLGR.Y	[41-48]
P0A7Y0	Ribonuclease 3 OS=Escherichia coli (strain K12) OX=83333 GN=rnc PE=1 SV=1	4	1	1	1	1	226	25.5	6.89	1.89
Confidence	Annotated Sequence	Contaminant	# Protein Groups	# Proteins	# PSMs	Master Protein Accessions	Positions in Master Proteins	# Missed Cleavages	Theo. MH+ [Da]	XCorr (by Search Engine): Sequest HT	Sequence in Protein	Positions in Protein
High	[R].GNTLAELAR.[E]	FALSE	1	1	1	P0A7Y0	P0A7Y0 [78-86]	0	944.516	1.89	R.GNTLAELAR.E	[78-86]
P21170	Biosynthetic arginine decarboxylase OS=Escherichia coli (strain K12) OX=83333 GN=speA PE=1 SV=2	1	1	1	1	1	658	73.9	4.94	0
Confidence	Annotated Sequence	Contaminant	# Protein Groups	# Proteins	# PSMs	Master Protein Accessions	Positions in Master Proteins	# Missed Cleavages	Theo. MH+ [Da]	XCorr (by Search Engine): Sequest HT	Sequence in Protein	Positions in Protein
High	[R].VDLAQLVK.[T]	FALSE	1	1	1	P21170	P21170 [70-77]	0	885.54	1.41	R.VDLAQLVK.T	[70-77]
P0AG20	GTP pyrophosphokinase OS=Escherichia coli (strain K12) OX=83333 GN=relA PE=1 SV=1	1	1	1	1	1	744	83.8	6.77	0
Confidence	Annotated Sequence	Contaminant	# Protein Groups	# Proteins	# PSMs	Master Protein Accessions	Positions in Master Proteins	# Missed Cleavages	Theo. MH+ [Da]	XCorr (by Search Engine): Sequest HT	Sequence in Protein	Positions in Protein
High	[R].MLLAMVDDFR.[C]	FALSE	1	1	1	P0AG20	P0AG20 [138-147]	0	1210.6	0.87	R.MLLAMVDDFR.C	[138-147]
P30128	Transcription elongation factor GreB OS=Escherichia coli (strain K12) OX=83333 GN=greB PE=1 SV=2	7	1	1	1	1	158	18.5	8.03	0
Confidence	Annotated Sequence	Contaminant	# Protein Groups	# Proteins	# PSMs	Master Protein Accessions	Positions in Master Proteins	# Missed Cleavages	Theo. MH+ [Da]	XCorr (by Search Engine): Sequest HT	Sequence in Protein	Positions in Protein
High	[K].IVDYSPQQEGK.[V]	FALSE	1	1	1	P30128	P30128 [74-84]	0	1263.62	1.24	K.IVDYSPQQEGK.V	[74-84]
P0A6J1	Adenylyl-sulfate kinase OS=Escherichia coli (strain K12) OX=83333 GN=cysC PE=1 SV=2	6	1	1	1	1	201	22.3	6.37	2.59
Confidence	Annotated Sequence	Contaminant	# Protein Groups	# Proteins	# PSMs	Master Protein Accessions	Positions in Master Proteins	# Missed Cleavages	Theo. MH+ [Da]	XCorr (by Search Engine): Sequest HT	Sequence in Protein	Positions in Protein
High	[K].STVAGALEEALHK.[L]	FALSE	1	1	1	P0A6J1	P0A6J1 [42-54]	0	1325.71	2.59	K.STVAGALEEALHK.L	[42-54]
P0AAJ1	Probable anaerobic dimethyl sulfoxide reductase chain YnfG OS=Escherichia coli (strain K12) OX=83333 GN=ynfG PE=3 SV=2	4	1	1	1	1	205	22.7	6.19	1.7
Confidence	Annotated Sequence	Contaminant	# Protein Groups	# Proteins	# PSMs	Master Protein Accessions	Positions in Master Proteins	# Missed Cleavages	Theo. MH+ [Da]	XCorr (by Search Engine): Sequest HT	Sequence in Protein	Positions in Protein
High	[K].DLGPEVSFR.[R]	FALSE	1	1	1	P0AAJ1	P0AAJ1 [29-37]	0	1019.52	1.7	K.DLGPEVSFR.R	[29-37]
P76502	Phosphohistidine phosphatase SixA OS=Escherichia coli (strain K12) OX=83333 GN=sixA PE=1 SV=1	5	1	1	1	1	161	17.2	4.55	0
Confidence	Annotated Sequence	Contaminant	# Protein Groups	# Proteins	# PSMs	Master Protein Accessions	Positions in Master Proteins	# Missed Cleavages	Theo. MH+ [Da]	XCorr (by Search Engine): Sequest HT	Sequence in Protein	Positions in Protein
High	[R].VLVSPFLR.[A]	FALSE	1	1	1	P76502	P76502 [48-55]	0	930.577	1.14	R.VLVSPFLR.A	[48-55]
P00861	Diaminopimelate decarboxylase OS=Escherichia coli (strain K12) OX=83333 GN=lysA PE=1 SV=1	6	1	1	1	1	420	46.1	6.04	0	Phospho [S113; S123]
Confidence	Annotated Sequence	Contaminant	# Protein Groups	# Proteins	# PSMs	Master Protein Accessions	Positions in Master Proteins	# Missed Cleavages	Theo. MH+ [Da]	XCorr (by Search Engine): Sequest HT	Sequence in Protein	Positions in Protein
High	[R].VSELQIPVNAGSVDMLDQLGQVSPGHR.[V]	FALSE	1	1	1	P00861	P00861 [112-138]	0	3006.38	2.04	R.VSELQIPVNAGSVDMLDQLGQVSPGHR.V	[112-138]
P33218	Inner membrane protein YebE OS=Escherichia coli (strain K12) OX=83333 GN=yebE PE=1 SV=2	4	1	1	1	1	219	23.7	5.48	1.6
Confidence	Annotated Sequence	Contaminant	# Protein Groups	# Proteins	# PSMs	Master Protein Accessions	Positions in Master Proteins	# Missed Cleavages	Theo. MH+ [Da]	XCorr (by Search Engine): Sequest HT	Sequence in Protein	Positions in Protein
High	[R].AAIDQQLR.[G]	FALSE	1	1	1	P33218	P33218 [125-132]	0	914.505	1.6	R.AAIDQQLR.G	[125-132]
P25714	Membrane protein insertase YidC OS=Escherichia coli (strain K12) OX=83333 GN=yidC PE=1 SV=2	2	1	1	1	1	548	61.5	7.99	1.79
Confidence	Annotated Sequence	Contaminant	# Protein Groups	# Proteins	# PSMs	Master Protein Accessions	Positions in Master Proteins	# Missed Cleavages	Theo. MH+ [Da]	XCorr (by Search Engine): Sequest HT	Sequence in Protein	Positions in Protein
High	[R].GAAYSTPDEK.[Y]	FALSE	1	1	1	P25714	P25714 [220-229]	0	1038.47	1.79	R.GAAYSTPDEK.Y	[220-229]
P75959	N-acetyl-D-glucosamine kinase OS=Escherichia coli (strain K12) OX=83333 GN=nagK PE=1 SV=1	3	1	1	1	1	303	33	5.5	1.7
Confidence	Annotated Sequence	Contaminant	# Protein Groups	# Proteins	# PSMs	Master Protein Accessions	Positions in Master Proteins	# Missed Cleavages	Theo. MH+ [Da]	XCorr (by Search Engine): Sequest HT	Sequence in Protein	Positions in Protein
High	[K].IALGVFDSGR.[Q]	FALSE	1	1	1	P75959	P75959 [12-21]	0	1034.56	1.7	K.IALGVFDSGR.Q	[12-21]
P0A7L8	50S ribosomal protein L27 OS=Escherichia coli (strain K12) OX=83333 GN=rpmA PE=1 SV=2	8	1	1	1	1	85	9.1	10.58	0
Confidence	Annotated Sequence	Contaminant	# Protein Groups	# Proteins	# PSMs	Master Protein Accessions	Positions in Master Proteins	# Missed Cleavages	Theo. MH+ [Da]	XCorr (by Search Engine): Sequest HT	Sequence in Protein	Positions in Protein
High	[R].DHTLFAK.[A]	FALSE	1	1	1	P0A7L8	P0A7L8 [56-62]	0	831.436	1.52	R.DHTLFAK.A	[56-62]
P0A9K9	FKBP-type peptidyl-prolyl cis-trans isomerase SlyD OS=Escherichia coli (strain K12) OX=83333 GN=slyD PE=1 SV=1	5	1	1	1	1	196	20.8	5.05	2.03
Confidence	Annotated Sequence	Contaminant	# Protein Groups	# Proteins	# PSMs	Master Protein Accessions	Positions in Master Proteins	# Missed Cleavages	Theo. MH+ [Da]	XCorr (by Search Engine): Sequest HT	Sequence in Protein	Positions in Protein
High	[K].FNVEVVAIR.[E]	FALSE	1	1	1	P0A9K9	P0A9K9 [132-140]	0	1046.6	2.03	K.FNVEVVAIR.E	[132-140]
P13857	Ribosomal-protein-serine acetyltransferase OS=Escherichia coli (strain K12) OX=83333 GN=rimL PE=1 SV=1	7	1	1	1	1	179	20.7	6.28	2.42
Confidence	Annotated Sequence	Contaminant	# Protein Groups	# Proteins	# PSMs	Master Protein Accessions	Positions in Master Proteins	# Missed Cleavages	Theo. MH+ [Da]	XCorr (by Search Engine): Sequest HT	Sequence in Protein	Positions in Protein
High	[R].VDNPQSNQVALR.[N]	FALSE	1	1	1	P13857	P13857 [136-147]	0	1340.69	2.42	R.VDNPQSNQVALR.N	[136-147]
P37665	Probable lipoprotein YiaD OS=Escherichia coli (strain K12) OX=83333 GN=yiaD PE=1 SV=2	8	1	1	1	1	219	22.2	9.8	2.4
Confidence	Annotated Sequence	Contaminant	# Protein Groups	# Proteins	# PSMs	Master Protein Accessions	Positions in Master Proteins	# Missed Cleavages	Theo. MH+ [Da]	XCorr (by Search Engine): Sequest HT	Sequence in Protein	Positions in Protein
High	[R].ADSVASALITQGVDASR.[I]	FALSE	1	1	1	P37665	P37665 [169-185]	0	1660.85	2.4	R.ADSVASALITQGVDASR.I	[169-185]
P0A705	Translation initiation factor IF-2 OS=Escherichia coli (strain K12) OX=83333 GN=infB PE=1 SV=1	1	1	1	1	1	890	97.3	6.07	1.96
Confidence	Annotated Sequence	Contaminant	# Protein Groups	# Proteins	# PSMs	Master Protein Accessions	Positions in Master Proteins	# Missed Cleavages	Theo. MH+ [Da]	XCorr (by Search Engine): Sequest HT	Sequence in Protein	Positions in Protein
High	[R].GPVATVLVR.[E]	FALSE	1	1	1	P0A705	P0A705 [579-587]	0	911.567	1.96	R.GPVATVLVR.E	[579-587]
P0ABU7	Biopolymer transport protein ExbB OS=Escherichia coli (strain K12) OX=83333 GN=exbB PE=1 SV=1	4	1	1	1	1	244	26.3	8.16	2.2
Confidence	Annotated Sequence	Contaminant	# Protein Groups	# Proteins	# PSMs	Master Protein Accessions	Positions in Master Proteins	# Missed Cleavages	Theo. MH+ [Da]	XCorr (by Search Engine): Sequest HT	Sequence in Protein	Positions in Protein
High	[R].EQQLLAEAR.[S]	FALSE	1	1	1	P0ABU7	P0ABU7 [58-66]	0	1057.56	2.2	R.EQQLLAEAR.S	[58-66]
P0AET8	7-alpha-hydroxysteroid dehydrogenase OS=Escherichia coli (strain K12) OX=83333 GN=hdhA PE=1 SV=1	14	1	1	1	1	255	26.8	5.4	0	Phospho [S146]
Band #3
Accession	Description	Coverage [%]	# Peptides	# PSMs	# Unique Peptides	# Protein Groups	# AAs	MW [kDa]	calc. pI	Score Sequest HT: Sequest HT	Modifications
P37449	Propanediol utilization protein PduB OS=Salmonella typhimurium (strain LT2 / SGSC1412 / ATCC 700720) OX=99287 GN=pduB PE=2 SV=2	64	17	107	17	1	233	24	5.64	339.58	Phospho [S43; T51]
P0CE47	Elongation factor Tu 1 OS=Escherichia coli (strain K12) OX=83333 GN=tufA PE=1 SV=1	57	15	27	15	1	394	43.3	5.45	76.72
Confidence	Annotated Sequence	Contaminant	# Protein Groups	# Proteins	# PSMs	Master Protein Accessions	Positions in Master Proteins	# Missed Cleavages	Theo. MH+ [Da]	XCorr (by Search Engine): Sequest HT	Sequence in Protein	Positions in Protein
High	[K].ILELAGFLDSYIPEPER.[A]	FALSE	1	2	2	P0CE47	P0CE47 [189-205]	0	1962.02	4.98	K.ILELAGFLDSYIPEPER.A	[189-205]
High	[R].AIDKPFLLPIEDVFSISGR.[G]	FALSE	1	2	2	P0CE47	P0CE47 [206-224]	0	2117.16	4.96	R.AIDKPFLLPIEDVFSISGR.G	[206-224]
High	[R].GITINTSHVEYDTPTR.[H]	FALSE	1	2	2	P0CE47	P0CE47 [60-75]	0	1803.89	4.06	R.GITINTSHVEYDTPTR.H	[60-75]
High	[R].HYAHVDCPGHADYVK.[N]	FALSE	1	2	2	P0CE47	P0CE47 [76-90]	0	1768.79	4.05	R.HYAHVDCPGHADYVK.N	[76-90]
High	[R].ELLSQYDFPGDDTPIVR.[G]	FALSE	1	2	2	P0CE47	P0CE47 [156-172]	0	1964.96	3.44	R.ELLSQYDFPGDDTPIVR.G	[156-172]
High	[K].NMITGAAQMDGAILVVAATDGPMPQTR.[E]	FALSE	1	2	1	P0CE47	P0CE47 [91-117]	0	2777.33	3.43	K.NMITGAAQMDGAILVVAATDGPMPQTR.E	[91-117]
High	[K].TTLTAAITTVLAK.[T]	FALSE	1	2	2	P0CE47	P0CE47 [26-38]	0	1303.78	3.32	K.TTLTAAITTVLAK.T	[26-38]
High	[R].TTDVTGTIELPEGVEMVMPGDNIK.[M]	FALSE	1	2	1	P0CE47	P0CE47 [335-358]	0	2578.23	3.16	R.TTDVTGTIELPEGVEMVMPGDNIK.M	[335-358]
High	[K].MVVTLIHPIAMDDGLR.[F]	FALSE	1	2	1	P0CE47	P0CE47 [359-374]	0	1812.93	2.67	K.MVVTLIHPIAMDDGLR.F	[359-374]
High	[R].QVGVPYIIVFLNK.[C]	FALSE	1	2	1	P0CE47	P0CE47 [125-137]	0	1489.88	2.54	R.QVGVPYIIVFLNK.C	[125-137]
High	[R].GITINTSHVEYDTPTR.[H]	FALSE	1	2	2	P0CE47	P0CE47 [60-75]	0	1804.87	2.38	R.GITINTSHVEYDTPTR.H	[60-75]
High	[K].STCTGVEMFR.[K]	FALSE	1	2	2	P0CE47	P0CE47 [254-263]	0	1203.51	2.16	K.STCTGVEMFR.K	[254-263]
High	[R].AFDQIDNAPEEK.[A]	FALSE	1	2	1	P0CE47	P0CE47 [46-57]	0	1376.63	2.08	R.AFDQIDNAPEEK.A	[46-57]
High	[K].GYRPQFYFR.[T]	FALSE	1	2	1	P0CE47	P0CE47 [326-334]	0	1233.62	2.07	K.GYRPQFYFR.T	[326-334]
High	[K].ALEGDAEWEAK.[I]	FALSE	1	2	2	P0CE47	P0CE47 [178-188]	0	1218.56	1.79	K.ALEGDAEWEAK.I	[178-188]
High	[R].EHILLGR.[Q]	FALSE	1	2	1	P0CE47	P0CE47 [118-124]	0	837.494	1.73	R.EHILLGR.Q	[118-124]
High	[R].AFDQIDNAPEEK.[A]	FALSE	1	2	1	P0CE47	P0CE47 [46-57]	0	1377.62	1.68	R.AFDQIDNAPEEK.A	[46-57]
High	[K].STCTGVEMFR.[K]	FALSE	1	2	1	P0CE47	P0CE47 [254-263]	0	1187.52	1.64	K.STCTGVEMFR.K	[254-263]
B1VB70	Shell protein OS=Citrobacter freundii OX=546 GN=pduK PE=4 SV=1	47	5	20	5	1	156	16.1	5.12	72.79
P0A7V0	30S ribosomal protein S2 OS=Escherichia coli (strain K12) OX=83333 GN=rpsB PE=1 SV=2	57	12	26	12	1	241	26.7	7.14	61.1
Confidence	Annotated Sequence	Contaminant	# Protein Groups	# Proteins	# PSMs	Master Protein Accessions	Positions in Master Proteins	# Missed Cleavages	Theo. MH+ [Da]	XCorr (by Search Engine): Sequest HT	Sequence in Protein	Positions in Protein
High	[K].DMGGLPDALFVIDADHEHIAIK.[E]	FALSE	1	1	3	P0A7V0	P0A7V0 [153-174]	0	2393.18	5.5	K.DMGGLPDALFVIDADHEHIAIK.E	[153-174]
High	[R].LKDLETQSQDGTFDK.[L]	FALSE	1	1	1	P0A7V0	P0A7V0 [114-128]	1	1724.83	4.32	R.LKDLETQSQDGTFDK.L	[114-128]
High	[K].DAALSCDQFFVNHR.[W]	FALSE	1	1	2	P0A7V0	P0A7V0 [82-95]	0	1679.76	4.09	K.DAALSCDQFFVNHR.W	[82-95]
High	[K].DLETQSQDGTFDK.[L]	FALSE	1	1	2	P0A7V0	P0A7V0 [116-128]	0	1483.65	3.22	K.DLETQSQDGTFDK.L	[116-128]
High	[R].AVTLYLGAVAATVR.[E]	FALSE	1	1	2	P0A7V0	P0A7V0 [209-222]	0	1404.82	3.09	R.AVTLYLGAVAATVR.E	[209-222]
High	[R].SQDLASQAEESFVEAE.[-]	FALSE	1	1	1	P0A7V0	P0A7V0 [226-241]	0	1739.76	2.75	R.SQDLASQAEESFVEAE.-	[226-241]
High	[K].TVPMFNEALAELNK.[I]	FALSE	1	1	1	P0A7V0	P0A7V0 [46-59]	0	1592.8	2.66	K.TVPMFNEALAELNK.I	[46-59]
High	[R].LKDLETQSQDGTFDK.[L]	FALSE	1	1	2	P0A7V0	P0A7V0 [114-128]	1	1725.82	2.59	R.LKDLETQSQDGTFDK.L	[114-128]
High	[K].DAALSCDQFFVNHR.[W]	FALSE	1	1	2	P0A7V0	P0A7V0 [82-95]	0	1680.74	2.58	K.DAALSCDQFFVNHR.W	[82-95]
High	[K].LENSLGGIK.[D]	FALSE	1	1	1	P0A7V0	P0A7V0 [144-152]	0	930.525	2.48	K.LENSLGGIK.D	[144-152]
High	[R].WLGGMLTNWK.[T]	FALSE	1	1	1	P0A7V0	P0A7V0 [96-105]	0	1221.61	2.13	R.WLGGMLTNWK.T	[96-105]
High	[K].VHIINLEK.[T]	FALSE	1	1	1	P0A7V0	P0A7V0 [38-45]	0	965.578	2.13	K.VHIINLEK.T	[38-45]
High	[K].DLETQSQDGTFDK.[L]	FALSE	1	1	1	P0A7V0	P0A7V0 [116-128]	0	1484.64	2	K.DLETQSQDGTFDK.L	[116-128]
High	[K].LENSLGGIK.[D]	FALSE	1	1	1	P0A7V0	P0A7V0 [144-152]	0	931.509	1.83	K.LENSLGGIK.D	[144-152]
High	[K].ILFVGTK.[R]	FALSE	1	1	2	P0A7V0	P0A7V0 [67-73]	0	777.487	1.72	K.ILFVGTK.R	[67-73]
High	[R].WLGGMLTNWK.[T]	FALSE	1	1	1	P0A7V0	P0A7V0 [96-105]	0	1205.61	1.67	R.WLGGMLTNWK.T	[96-105]
High	[K].MKPFIFGAR.[N]	FALSE	1	1	2	P0A7V0	P0A7V0 [27-35]	0	1082.58	1.55	K.MKPFIFGAR.N	[27-35]
P0A877	Tryptophan synthase alpha chain OS=Escherichia coli (strain K12) OX=83333 GN=trpA PE=1 SV=1	56	12	21	12	1	268	28.7	5.48	61.22
Confidence	Annotated Sequence	Contaminant	# Protein Groups	# Proteins	# PSMs	Master Protein Accessions	Positions in Master Proteins	# Missed Cleavages	Theo. MH+ [Da]	XCorr (by Search Engine): Sequest HT	Sequence in Protein	Positions in Protein
High	[K].VGVDSVLVADVPVEESAPFR.[Q]	FALSE	1	1	2	P0A877	P0A877 [121-140]	0	2085.09	5.91	K.VGVDSVLVADVPVEESAPFR.Q	[121-140]
High	[R].KEGAFVPFVTLGDPGIEQSLK.[I]	FALSE	1	1	2	P0A877	P0A877 [15-35]	1	2232.19	4.98	R.KEGAFVPFVTLGDPGIEQSLK.I	[15-35]
High	[K].EGAFVPFVTLGDPGIEQSLK.[I]	FALSE	1	1	1	P0A877	P0A877 [16-35]	0	2104.1	4.04	K.EGAFVPFVTLGDPGIEQSLK.I	[16-35]
High	[K].EYNAAPPLQGFGISAPDQVK.[A]	FALSE	1	1	2	P0A877	P0A877 [202-221]	0	2102.06	3.93	K.EYNAAPPLQGFGISAPDQVK.A	[202-221]
High	[K].LKEYNAAPPLQGFGISAPDQVK.[A]	FALSE	1	1	2	P0A877	P0A877 [200-221]	1	2343.23	3.93	K.LKEYNAAPPLQGFGISAPDQVK.A	[200-221]
High	[K].AAIDAGAAGAISGSAIVK.[I]	FALSE	1	1	2	P0A877	P0A877 [222-239]	0	1542.85	3.71	K.AAIDAGAAGAISGSAIVK.I	[222-239]
High	[R].HNVAPIFICPPNADDDLLR.[Q]	FALSE	1	1	1	P0A877	P0A877 [146-164]	0	2177.08	3.08	R.HNVAPIFICPPNADDDLLR.Q	[146-164]
High	[K].IIEQHINEPEK.[M]	FALSE	1	1	2	P0A877	P0A877 [240-250]	0	1349.71	2.67	K.IIEQHINEPEK.M	[240-250]
High	[R].AALPLNHLVAK.[L]	FALSE	1	1	2	P0A877	P0A877 [189-199]	0	1146.7	2.62	R.AALPLNHLVAK.L	[189-199]
High	[R].YESLFAQLK.[E]	FALSE	1	1	1	P0A877	P0A877 [4-12]	0	1098.58	2.34	R.YESLFAQLK.E	[4-12]
High	[K].GIDEFYAQCEK.[V]	FALSE	1	1	1	P0A877	P0A877 [110-120]	0	1359.59	2.03	K.GIDEFYAQCEK.V	[110-120]
High	[R].AALPLNHLVAK.[L]	FALSE	1	1	2	P0A877	P0A877 [189-199]	0	1147.68	1.32	R.AALPLNHLVAK.L	[189-199]
High	[K].VFVQPMK.[A]	FALSE	1	1	1	P0A877	P0A877 [257-263]	0	865.449	0.91	K.VFVQPMK.A	[257-263]
P62577	Chloramphenicol acetyltransferase OS=Escherichia coli OX=562 GN=cat PE=1 SV=1	44	8	20	8	1	219	25.6	6.38	58.93
Confidence	Annotated Sequence	Contaminant	# Protein Groups	# Proteins	# PSMs	Master Protein Accessions	Positions in Master Proteins	# Missed Cleavages	Theo. MH+ [Da]	XCorr (by Search Engine): Sequest HT	Sequence in Protein	Positions in Protein
High	[K].VLMPLAIQVHHAVCDGFHVGR.[M]	FALSE	1	1	3	P62577	P62577 [183-203]	0	2372.21	6.66	K.VLMPLAIQVHHAVCDGFHVGR.M	[183-203]
High	[R].QFLHIYSQDVACYGENLAYFPK.[G]	FALSE	1	1	4	P62577	P62577 [115-136]	0	2663.26	6.23	R.QFLHIYSQDVACYGENLAYFPK.G	[115-136]
High	[K].ITGYTTVDISQWHR.[K]	FALSE	1	1	3	P62577	P62577 [5-18]	0	1676.84	4.27	K.ITGYTTVDISQWHR.K	[5-18]
High	[R].MLNELQQYCDEWQGGA.[-]	FALSE	1	1	1	P62577	P62577 [204-219]	0	1957.81	2.68	R.MLNELQQYCDEWQGGA.-	[204-219]
High	[K].KITGYTTVDISQWHR.[K]	FALSE	1	1	1	P62577	P62577 [4-18]	1	1804.93	2.61	K.KITGYTTVDISQWHR.K	[4-18]
High	[K].FYPAFIHILAR.[L]	FALSE	1	1	3	P62577	P62577 [55-65]	0	1347.76	2.51	K.FYPAFIHILAR.L	[55-65]
High	[R].LMNAHPEFR.[M]	FALSE	1	1	1	P62577	P62577 [66-74]	0	1130.54	1.95	R.LMNAHPEFR.M	[66-74]
High	[K].HKFYPAFIHILAR.[L]	FALSE	1	1	1	P62577	P62577 [53-65]	1	1612.91	1.91	K.HKFYPAFIHILAR.L	[53-65]
High	[R].LMNAHPEFR.[M]	FALSE	1	1	3	P62577	P62577 [66-74]	0	1131.53	1.83	R.LMNAHPEFR.M	[66-74]
P07014	Succinate dehydrogenase iron-sulfur subunit OS=Escherichia coli (strain K12) OX=83333 GN=sdhB PE=1 SV=1	60	12	18	12	1	238	26.8	6.73	24.34
Confidence	Annotated Sequence	Contaminant	# Protein Groups	# Proteins	# PSMs	Master Protein Accessions	Positions in Master Proteins	# Missed Cleavages	Theo. MH+ [Da]	XCorr (by Search Engine): Sequest HT	Sequence in Protein	Positions in Protein
[truncated: 4,333 more rows]
